# Supplementary material for: Applicability analysis of flame height estimation based on Byram’s fireline intensity model under flat and windless conditions
Source: Sci Rep. 2024 Feb 23;14:4441. doi: 10.1038/s41598-024-55132-3 (PMC10891076; doi:10.1038/s41598-024-55132-3)
Supplement: Supplementary file 1 — Supplementary Information. [file 41598_2024_55132_MOESM1_ESM.xlsx]

## Sheet: Pinus massoniana
mc	load	height	t	h	flame height	r0			mc	load	height	min	max	mean	sd
0.05	4	0.02	22	79	0.3	0.255319			0.05	4	0.02	0.15	0.3	0.2429	0.05345			0.15	0.8	0.546	0.17376
0.05	4	0.02	22	79	0.25	0.266667			0.05	4	0.03	0.35	0.55	0.4929	0.07319			0.2	0.7	0.415	0.10263
0.05	4	0.02	22	79	0.15	0.218182			0.05	5	0.03	0.4	0.6	0.4833	0.08165			0.2	0.6	0.4042	0.09401
0.05	4	0.02	22	79	0.25	0.214286			0.05	5	0.05	0.4	0.75	0.5812	0.11934			0.2	0.55	0.35	0.07071
0.05	4	0.03	22	87	0.55	0.363636			0.05	6	0.03	0.4	0.75	0.58	0.10593
0.05	4	0.03	22	87	0.55	0.352941			0.05	6	0.05	0.6	0.8	0.725	0.05401
0.05	4	0.03	22	87	0.5	0.285714			0.1	4	0.02	0.25	0.4	0.35	0.04082
0.05	5	0.03	22	86	0.55	0.292683			0.1	4	0.03	0.2	0.5	0.37	0.08233			0.15	0.55	0.3306	0.07783
0.05	5	0.03	22	86	0.6	0.324324			0.1	5	0.03	0.3	0.45	0.365	0.04116			0.25	0.65	0.394	0.08813
0.05	5	0.03	22	86	0.45	0.266667			0.1	5	0.05	0.25	0.45	0.35	0.06236			0.3	0.8	0.4965	0.11721
0.05	5	0.05	22	84	0.4	0.333333			0.1	6	0.03	0.45	0.6	0.52	0.0483
0.05	5	0.05	22	84	0.6	0.26087			0.1	6	0.05	0.35	0.7	0.535	0.10014
0.05	5	0.05	22	84	0.65	0.285714			0.15	4	0.02	0.2	0.35	0.295	0.05503
0.05	5	0.05	22	84	0.65	0.266667			0.15	4	0.03	0.25	0.4	0.35	0.04714			0.15	0.4	0.3015	0.05706
0.05	6	0.03	22	85	0.65	0.25			0.15	5	0.03	0.3	0.55	0.4	0.06236			0.2	0.7	0.4	0.09721
0.05	6	0.03	22	85	0.7	0.3			0.15	5	0.05	0.35	0.55	0.44	0.06146			0.25	0.8	0.4736	0.12618
0.05	6	0.03	22	85	0.4	0.315789			0.15	6	0.03	0.3	0.55	0.42	0.08563
0.05	6	0.03	22	85	0.55	0.26087			0.15	6	0.05	0.4	0.6	0.52	0.06749
0.05	6	0.03	22	85	0.55	0.235294			0.2	4	0.02	0.25	0.35	0.285	0.03375
0.05	6	0.05	22	87	0.75	0.352941			0.2	4	0.03	0.2	0.4	0.31	0.06146
0.05	6	0.05	22	87	0.75	0.307692			0.2	5	0.03	0.25	0.45	0.33	0.05869
0.05	6	0.05	22	87	0.8	0.375			0.2	5	0.05	0.3	0.45	0.365	0.04743
0.05	6	0.05	22	87	0.75	0.375			0.2	6	0.03	0.35	0.45	0.37	0.03496
0.05	6	0.05	22	87	0.7	0.461538			0.2	6	0.05	0.35	0.55	0.44	0.06583
0.05	6	0.05	22	87	0.6	0.244898
0.1	4	0.02	23	84	0.35	0.324324
0.1	4	0.02	23	84	0.35	0.193548
0.1	4	0.02	23	84	0.35	0.2
0.1	4	0.02	23	84	0.35	0.235294
0.1	4	0.02	23	84	0.35	0.255319
0.1	4	0.02	23	84	0.35	0.190476
0.1	4	0.02	23	84	0.4	0.190476
0.1	4	0.02	23	84	0.35	0.235294
0.1	4	0.02	23	84	0.4	0.210526
0.1	4	0.02	23	84	0.25	0.164384
0.1	4	0.03	23	84	0.5	0.3
0.1	4	0.03	23	84	0.45	0.266667
0.1	4	0.03	23	84	0.4	0.3
0.1	4	0.03	23	84	0.35	0.226415
0.1	4	0.03	23	84	0.35	0.176471
0.1	4	0.03	23	84	0.35	0.25
0.1	4	0.03	23	84	0.4	0.235294
0.1	4	0.03	23	84	0.3	0.173913
0.1	4	0.03	23	84	0.4	0.184615
0.1	4	0.03	23	84	0.2	0.2
0.1	5	0.03	20	92	0.35	0.184615
0.1	5	0.03	20	92	0.35	0.244898
0.1	5	0.03	20	92	0.35	0.20339
0.1	5	0.03	20	92	0.4	0.181818
0.1	5	0.03	20	92	0.4	0.324324
0.1	5	0.03	20	92	0.35	0.210526
0.1	5	0.03	20	92	0.45	0.190476
0.1	5	0.03	20	92	0.35	0.176471
0.1	5	0.03	20	92	0.35	0.173913
0.1	5	0.03	20	92	0.3	0.193548
0.1	5	0.05	21	92	0.35	0.307692
0.1	5	0.05	21	92	0.35	0.214286
0.1	5	0.05	21	92	0.25	0.210526
0.1	5	0.05	21	92	0.25	0.214286
0.1	5	0.05	21	92	0.35	0.179104
0.1	5	0.05	21	92	0.35	0.173913
0.1	5	0.05	21	92	0.4	0.190476
0.1	5	0.05	21	92	0.45	0.181818
0.1	5	0.05	21	92	0.35	0.155844
0.1	5	0.05	21	92	0.4	0.136364
0.1	6	0.03	21	92	0.55	0.214286
0.1	6	0.03	21	92	0.6	0.24
0.1	6	0.03	21	92	0.5	0.27907
0.1	6	0.03	21	92	0.5	0.266667
0.1	6	0.03	21	92	0.55	0.25
0.1	6	0.03	21	92	0.55	0.244898
0.1	6	0.03	21	92	0.45	0.206897
0.1	6	0.03	21	92	0.45	0.2
0.1	6	0.03	21	92	0.5	0.222222
0.1	6	0.03	21	92	0.55	0.214286
0.1	6	0.05	20	92	0.55	0.255319
0.1	6	0.05	20	92	0.5	0.292683
0.1	6	0.05	20	92	0.65	0.26087
0.1	6	0.05	20	92	0.7	0.292683
0.1	6	0.05	20	92	0.5	0.27907
0.1	6	0.05	20	92	0.55	0.285714
0.1	6	0.05	20	92	0.5	0.222222
0.1	6	0.05	20	92	0.45	0.244898
0.1	6	0.05	20	92	0.6	0.255319
0.1	6	0.05	20	92	0.35	0.166667
0.15	4	0.02	21	88	0.35	0.214286
0.15	4	0.02	21	88	0.3	0.151899
0.15	4	0.02	21	88	0.25	0.173913
0.15	4	0.02	21	88	0.35	0.137931
0.15	4	0.02	21	88	0.25	0.131868
0.15	4	0.02	21	88	0.25	0.117647
0.15	4	0.02	21	88	0.35	0.171429
0.15	4	0.02	21	88	0.35	0.179104
0.15	4	0.02	21	88	0.3	0.169014
0.15	4	0.02	21	88	0.2	0.0923077
0.15	4	0.03	20	93	0.4	0.148148
0.15	4	0.03	20	93	0.35	0.169014
0.15	4	0.03	20	93	0.25	0.164384
0.15	4	0.03	20	93	0.35	0.131868
0.15	4	0.03	20	93	0.35	0.146341
0.15	4	0.03	20	93	0.35	0.235294
0.15	4	0.03	20	93	0.4	0.181818
0.15	4	0.03	20	93	0.35	0.1875
0.15	4	0.03	20	93	0.4	0.166667
0.15	4	0.03	20	93	0.3	0.155844
0.15	5	0.03	22	84	0.4	0.141176
0.15	5	0.03	22	84	0.4	0.255319
0.15	5	0.03	22	84	0.4	0.166667
0.15	5	0.03	22	84	0.4	0.184615
0.15	5	0.03	22	84	0.4	0.190476
0.15	5	0.03	22	84	0.35	0.184615
0.15	5	0.03	22	84	0.4	0.157895
0.15	5	0.03	22	84	0.55	0.181818
0.15	5	0.03	22	84	0.4	0.176471
0.15	5	0.03	22	84	0.3	0.176471
0.15	5	0.05	21	88	0.4	0.16
0.15	5	0.05	21	88	0.35	0.25
0.15	5	0.05	21	88	0.5	0.169014
0.15	5	0.05	21	88	0.4	0.206897
0.15	5	0.05	21	88	0.4	0.193548
0.15	5	0.05	21	88	0.45	0.193548
0.15	5	0.05	21	88	0.55	0.184615
0.15	5	0.05	21	88	0.45	0.218182
0.15	5	0.05	21	88	0.4	0.16
0.15	5	0.05	21	88	0.5	0.181818
0.15	6	0.03	22	87	0.45	0.20339
0.15	6	0.03	22	87	0.4	0.179104
0.15	6	0.03	22	87	0.3	0.222222
0.15	6	0.03	22	87	0.45	0.148148
0.15	6	0.03	22	87	0.4	0.155844
0.15	6	0.03	22	87	0.35	0.214286
0.15	6	0.03	22	87	0.5	0.142857
0.15	6	0.03	22	87	0.55	0.16
0.15	6	0.03	22	87	0.5	0.16
0.15	6	0.03	22	87	0.3	0.164384
0.15	6	0.05	22	87	0.4	0.24
0.15	6	0.05	22	87	0.6	0.218182
0.15	6	0.05	22	87	0.55	0.222222
0.15	6	0.05	22	87	0.55	0.214286
0.15	6	0.05	22	87	0.45	0.179104
0.15	6	0.05	22	87	0.55	0.222222
0.15	6	0.05	22	87	0.55	0.190476
0.15	6	0.05	22	87	0.6	0.173913
0.15	6	0.05	22	87	0.5	0.24
0.15	6	0.05	22	87	0.45	0.193548
0.2	4	0.02	21	90	0.25	0.12
0.2	4	0.02	21	90	0.3	0.214286
0.2	4	0.02	21	90	0.3	0.151899
0.2	4	0.02	21	90	0.25	0.16
0.2	4	0.02	21	90	0.25	0.144578
0.2	4	0.02	21	90	0.25	0.146341
0.2	4	0.02	21	90	0.35	0.137931
0.2	4	0.02	21	90	0.3	0.148148
0.2	4	0.02	21	90	0.3	0.155844
0.2	4	0.02	21	90	0.3	0.136364
0.2	4	0.03	22	88	0.3	0.146341
0.2	4	0.03	22	88	0.3	0.16
0.2	4	0.03	22	88	0.35	0.20339
0.2	4	0.03	22	88	0.4	0.162162
0.2	4	0.03	22	88	0.3	0.173913
0.2	4	0.03	22	88	0.3	0.1875
0.2	4	0.03	22	88	0.4	0.169014
0.2	4	0.03	22	88	0.3	0.146341
0.2	4	0.03	22	88	0.25	0.171429
0.2	4	0.03	22	88	0.2	0.113208
0.2	5	0.03	23	80	0.35	0.157895
0.2	5	0.03	23	80	0.4	0.115385
0.2	5	0.03	23	80	0.45	0.169014
0.2	5	0.03	23	80	0.35	0.125
0.2	5	0.03	23	80	0.3	0.113208
0.2	5	0.03	23	80	0.3	0.157895
0.2	5	0.03	23	80	0.3	0.137931
0.2	5	0.03	23	80	0.25	0.155844
0.2	5	0.03	23	80	0.3	0.129032
0.2	5	0.03	23	80	0.3	0.162162
0.2	5	0.05	23	80	0.35	0.144578
0.2	5	0.05	23	80	0.35	0.196721
0.2	5	0.05	23	80	0.45	0.2
0.2	5	0.05	23	80	0.35	0.15
0.2	5	0.05	23	80	0.3	0.1875
0.2	5	0.05	23	80	0.3	0.1875
0.2	5	0.05	23	80	0.4	0.148148
0.2	5	0.05	23	80	0.35	0.173913
0.2	5	0.05	23	80	0.4	0.16
0.2	5	0.05	23	80	0.4	0.244898
0.2	6	0.03	22	87	0.35	0.166667
0.2	6	0.03	22	87	0.35	0.129032
0.2	6	0.03	22	87	0.35	0.176471
0.2	6	0.03	22	87	0.4	0.162162
0.2	6	0.03	22	87	0.35	0.137931
0.2	6	0.03	22	87	0.35	0.122449
0.2	6	0.03	22	87	0.35	0.116505
0.2	6	0.03	22	87	0.45	0.121212
0.2	6	0.03	22	87	0.4	0.122449
0.2	6	0.03	22	87	0.35	0.09375
0.2	6	0.05	21	90	0.4	0.169014
0.2	6	0.05	21	90	0.4	0.16
0.2	6	0.05	21	90	0.35	0.171429
0.2	6	0.05	21	90	0.5	0.206897
0.2	6	0.05	21	90	0.55	0.162162
0.2	6	0.05	21	90	0.4	0.173913
0.2	6	0.05	21	90	0.5	0.125
0.2	6	0.05	21	90	0.5	0.142857
0.2	6	0.05	21	90	0.4	0.176471
0.2	6	0.05	21	90	0.4	0.164384

## Sheet: Pinus yunnanensis
mc	load	height	t	h	flame height	r0				mc	load	height	min	max	mean	sd				min	max	mean	sd
0.05	4	2	24	69	0.1	0.24				0.05	4	0.02	0.1	0.25	0.175	0.06346			0.05	0.1	1.2	0.6667	0.27035
0.05	4	2	24	69	0.15	0.292683				0.05	4	0.03	0.5	0.7	0.58	0.07149			0.1	0.1	1.15	0.56	0.26024
0.05	4	2	24	69	0.2	0.3				0.05	5	0.03	0.4	0.75	0.53	0.12737			0.15	0.3	1.1	0.6374	0.22704
0.05	4	2	24	69	0.25	0.333333				0.05	5	0.05	0.45	0.8	0.63	0.09775			0.2	0.4	0.95	0.5992	0.18423
0.05	4	2	24	69	0.25	0.352941				0.05	6	0.03	0.5	0.8	0.605	0.09265
0.05	4	2	24	69	0.25	0.206897				0.05	6	0.05	0.7	0.85	0.77	0.0483
0.05	4	2	24	69	0.2	0.461538				0.05	8	0.04	0.4	1	0.805	0.21402
0.05	4	2	24	69	0.15	0.206897				0.05	8	0.05	0.5	1.05	0.86	0.22336
0.05	4	2	24	69	0.1	0.196721				0.05	8	0.07	0.7	1.2	1.045	0.21009			4	0.1	0.7	0.3693	0.15818
0.05	4	2	24	69	0.1	0.179104				0.1	4	0.02	0.1	0.25	0.17	0.05375			5	0.35	0.8	0.5156	0.1036
0.05	4	3	25	88	0.7	0.48				0.1	4	0.03	0.15	0.55	0.3825	0.09358			6	0.3	0.85	0.5728	0.11402
0.05	4	3	25	88	0.65	0.6				0.1	5	0.03	0.4	0.6	0.47	0.06325			8	0.4	1.2	0.8558	0.20835
0.05	4	3	25	88	0.5	0.5				0.1	5	0.05	0.35	0.6	0.475	0.0858
0.05	4	3	25	88	0.55	0.48				0.1	6	0.03	0.45	0.65	0.53	0.06325
0.05	4	3	25	88	0.5	0.631579				0.1	6	0.05	0.45	0.7	0.615	0.08182
0.05	4	3	25	88	0.6	0.5				0.1	8	0.04	0.5	1	0.83	0.18738
0.05	4	3	25	88	0.65	0.6				0.1	8	0.05	0.45	1.05	0.845	0.21402			0.02	0.1	0.6	0.255	0.13349
0.05	4	3	25	88	0.6	0.428571				0.1	8	0.07	0.45	1.15	0.9	0.24608			0.03	0.15	0.8	0.4888	0.10072
0.05	4	3	25	88	0.5	0.4				0.15	4	0.02	0.35	0.6	0.42	0.07149			0.04	0.4	1	0.83	0.19678
0.05	4	3	25	88	0.55	0.342857				0.15	4	0.03	0.4	0.6	0.475	0.07169			0.05	0.3	1.1	0.6564	0.1898
0.05	5	3	27	83	0.75	0.5				0.15	5	0.03	0.4	0.55	0.495	0.04378			0.07	0.4	1.2	0.8888	0.21967
0.05	5	3	27	83	0.65	0.413793				0.15	5	0.05	0.4	0.75	0.53	0.10328			0.09	0.5	1	0.7955	0.20305
0.05	5	3	27	83	0.65	0.375				0.15	6	0.03	0.4	0.65	0.535	0.07472
0.05	5	3	27	83	0.6	0.48				0.15	6	0.05	0.3	0.55	0.4889	0.07407
0.05	5	3	27	83	0.55	0.333333				0.15	8	0.04	0.45	1	0.855	0.20609
0.05	5	3	27	83	0.45	0.428571				0.15	8	0.05	0.55	1.1	0.845	0.19358
0.05	5	3	27	83	0.45	0.342857				0.15	8	0.07	0.5	1.05	0.89	0.22706
0.05	5	3	27	83	0.4	0.333333				0.15	8	0.09	0.5	1	0.825	0.18745
0.05	5	3	27	83	0.4	0.461538				0.2	5	0.03	0.4	0.5	0.43	0.03496
0.05	5	3	27	83	0.4	0.333333				0.2	5	0.05	0.4	0.7	0.565	0.11316
0.05	5	5	26	87	0.8	0.6				0.2	6	0.03	0.4	0.55	0.45	0.04714
0.05	5	5	26	87	0.7	0.545455				0.2	6	0.05	0.5	0.65	0.58	0.06749
0.05	5	5	26	87	0.65	0.4				0.2	8	0.07	0.4	0.95	0.8	0.16915
0.05	5	5	26	87	0.65	0.5				0.2	8	0.09	0.5	0.5	0.5	.
0.05	5	5	26	87	0.7	0.5
0.05	5	5	26	87	0.65	0.428571
0.05	5	5	26	87	0.55	0.428571
0.05	5	5	26	87	0.6	0.48
0.05	5	5	26	87	0.45	0.428571
0.05	5	5	26	87	0.55	0.324324
0.05	6	3	26	80	0.8	0.631579
0.05	6	3	26	80	0.65	0.4
0.05	6	3	26	80	0.65	0.444444
0.05	6	3	26	80	0.6	0.413793
0.05	6	3	26	80	0.65	0.5
0.05	6	3	26	80	0.6	0.444444
0.05	6	3	26	80	0.6	0.413793
0.05	6	3	26	80	0.5	0.387097
0.05	6	3	26	80	0.5	0.387097
0.05	6	3	26	80	0.5	0.324324
0.05	6	5	25	83	0.8	0.5
0.05	6	5	25	83	0.75	0.461538
0.05	6	5	25	83	0.8	0.631579
0.05	6	5	25	83	0.8	0.545455
0.05	6	5	25	83	0.75	0.6
0.05	6	5	25	83	0.7	0.8
0.05	6	5	25	83	0.8	0.444444
0.05	6	5	25	83	0.85	0.545455
0.05	6	5	25	83	0.75	0.521739
0.05	6	5	25	83	0.7	0.413793
0.05	8	4	26.4	98.1	0.45	0.387097
0.05	8	4	26.4	98.1	0.75	0.521739
0.05	8	4	26.4	98.1	0.85	0.5
0.05	8	4	26.4	98.1	0.9	0.4
0.05	8	4	26.4	98.1	1	0.631579
0.05	8	4	26.4	98.1	0.95	0.444444
0.05	8	4	26.4	98.1	1	0.571429
0.05	8	4	26.4	98.1	0.9	0.375
0.05	8	4	26.4	98.1	0.85	0.387097
0.05	8	4	26.4	98.1	0.4	0.324324
0.05	8	5	26.5	95.5	0.5	0.342857
0.05	8	5	26.5	95.5	0.7	0.631579
0.05	8	5	26.5	95.5	0.8	0.375
0.05	8	5	26.5	95.5	0.95	0.387097
0.05	8	5	26.5	95.5	1.05	0.705882
0.05	8	5	26.5	95.5	1.05	0.8
0.05	8	5	26.5	95.5	1.05	0.461538
0.05	8	5	26.5	95.5	1.05	0.428571
0.05	8	5	26.5	95.5	0.95	0.3
0.05	8	5	26.5	95.5	0.5	0.521739
0.05	8	7	26.2	95.4	0.7	0.342857
0.05	8	7	26.2	95.4	0.85	0.4
0.05	8	7	26.2	95.4	1.1	0.666667
0.05	8	7	26.2	95.4	1.15	0.571429
0.05	8	7	26.2	95.4	1.2	0.6
0.05	8	7	26.2	95.4	1.2	0.6
0.05	8	7	26.2	95.4	1.2	0.444444
0.05	8	7	26.2	95.4	1.15	1.09091
0.05	8	7	26.2	95.4	1.2	0.521739
0.05	8	7	26.2	95.4	0.7	0.324324
0.1	4	2	27	74	0.2	0.244898
0.1	4	2	27	74	0.15	0.235294
0.1	4	2	27	74	0.2	0.218182
0.1	4	2	27	74	0.25	0.218182
0.1	4	2	27	74	0.25	0.214286
0.1	4	2	27	74	0.15	0.25
0.1	4	2	27	74	0.15	0.196721
0.1	4	2	27	74	0.15	0.206897
0.1	4	2	27	74	0.1	0.230769
0.1	4	2	27	74	0.1	0.162162
0.1	4	3	27	77	0.5	0.545455
0.1	4	3	27	77	0.4	0.342857
0.1	4	3	27	77	0.3	0.292683
0.1	4	3	27	77	0.45	0.26087
0.1	4	3	27	77	0.4	0.315789
0.1	4	3	27	77	0.4	0.324324
0.1	4	3	27	77	0.45	0.413793
0.1	4	3	27	77	0.4	0.342857
0.1	4	3	27	77	0.35	0.333333
0.1	4	3	27	77	0.3	0.363636
0.1	4	3	22	77	0.4	0.4
0.1	4	3	22	77	0.5	0.444444
0.1	4	3	22	77	0.55	0.363636
0.1	4	3	22	77	0.45	0.444444
0.1	4	3	22	77	0.4	0.375
0.1	4	3	22	77	0.35	0.352941
0.1	4	3	22	77	0.35	0.461538
0.1	4	3	22	77	0.3	0.24
0.1	4	3	22	77	0.25	0.413793
0.1	4	3	22	77	0.15	0.307692
0.1	5	3	25	82	0.6	0.387097
0.1	5	3	25	82	0.4	0.315789
0.1	5	3	25	82	0.5	0.375
0.1	5	3	25	82	0.45	0.352941
0.1	5	3	25	82	0.45	0.375
0.1	5	3	25	82	0.55	0.285714
0.1	5	3	25	82	0.45	0.266667
0.1	5	3	25	82	0.4	0.6
0.1	5	3	25	82	0.45	0.307692
0.1	5	3	25	82	0.45	0.272727
0.1	5	5	28	74	0.6	0.3
0.1	5	5	28	74	0.45	0.342857
0.1	5	5	28	74	0.6	0.4
0.1	5	5	28	74	0.4	0.292683
0.1	5	5	28	74	0.45	0.444444
0.1	5	5	28	74	0.45	0.324324
0.1	5	5	28	74	0.55	0.230769
0.1	5	5	28	74	0.4	0.375
0.1	5	5	28	74	0.35	0.292683
0.1	5	5	28	74	0.5	0.387097
0.1	6	3	24	83	0.6	0.3
0.1	6	3	24	83	0.65	0.324324
0.1	6	3	24	83	0.5	0.444444
0.1	6	3	24	83	0.5	0.387097
0.1	6	3	24	83	0.55	0.363636
0.1	6	3	24	83	0.55	0.352941
0.1	6	3	24	83	0.5	0.324324
0.1	6	3	24	83	0.45	0.342857
0.1	6	3	24	83	0.45	0.324324
0.1	6	3	24	83	0.55	0.387097
0.1	6	5	24	82	0.65	0.461538
0.1	6	5	24	82	0.65	0.387097
0.1	6	5	24	82	0.7	0.352941
0.1	6	5	24	82	0.55	0.413793
0.1	6	5	24	82	0.6	0.333333
0.1	6	5	24	82	0.55	0.352941
0.1	6	5	24	82	0.7	0.363636
0.1	6	5	24	82	0.6	0.428571
0.1	6	5	24	82	0.7	0.4
0.1	6	5	24	82	0.45	0.3
0.1	8	4	26.5	94.7	0.5	0.428571
0.1	8	4	26.5	94.7	0.75	0.375
0.1	8	4	26.5	94.7	0.85	0.444444
0.1	8	4	26.5	94.7	0.95	0.324324
0.1	8	4	26.5	94.7	1	0.428571
0.1	8	4	26.5	94.7	0.95	0.428571
0.1	8	4	26.5	94.7	0.95	0.342857
0.1	8	4	26.5	94.7	0.9	0.413793
0.1	8	4	26.5	94.7	0.95	0.307692
0.1	8	4	26.5	94.7	0.5	0.173913
0.1	8	5	26.9	93.5	0.45	0.24
0.1	8	5	26.9	93.5	0.75	0.413793
0.1	8	5	26.9	93.5	0.95	0.521739
0.1	8	5	26.9	93.5	1	0.545455
0.1	8	5	26.9	93.5	1	0.521739
0.1	8	5	26.9	93.5	1.05	0.428571
0.1	8	5	26.9	93.5	1	0.571429
0.1	8	5	26.9	93.5	0.85	0.333333
0.1	8	5	26.9	93.5	0.9	0.342857
0.1	8	5	26.9	93.5	0.5	0.413793
0.1	8	7	27.6	87.7	0.45	0.24
0.1	8	7	27.6	87.7	0.7	0.444444
0.1	8	7	27.6	87.7	0.9	1
0.1	8	7	27.6	87.7	1.05	0.363636
0.1	8	7	27.6	87.7	1.15	0.6
0.1	8	7	27.6	87.7	1.1	0.48
0.1	8	7	27.6	87.7	1.05	0.631579
0.1	8	7	27.6	87.7	1.05	0.307692
0.1	8	7	27.6	87.7	1	0.375
0.1	8	7	27.6	87.7	0.55	0.285714
0.15	4	2	27	75	0.6	0.375
0.15	4	2	27	75	0.45	0.324324
0.15	4	2	27	75	0.4	0.324324
0.15	4	2	27	75	0.4	0.292683
0.15	4	2	27	75	0.35	0.25
0.15	4	2	27	75	0.35	0.292683
0.15	4	2	27	75	0.4	0.266667
0.15	4	2	27	75	0.45	0.292683
0.15	4	2	27	75	0.4	0.27907
0.15	4	2	27	75	0.4	0.26087
0.15	4	3	26	79	0.5	0.444444
0.15	4	3	26	79	0.6	0.24
0.15	4	3	26	79	0.45	0.387097
0.15	4	3	26	79	0.6	0.4
0.15	4	3	26	79	0.45	0.387097
0.15	4	3	26	79	0.45	0.342857
0.15	4	3	26	79	0.45	0.333333
0.15	4	3	26	79	0.4	0.324324
0.15	4	3	26	79	0.4	0.272727
0.15	4	3	26	79	0.45	0.24
0.15	5	3	25	85	0.5	0.285714
0.15	5	3	25	85	0.45	0.324324
0.15	5	3	25	85	0.5	0.324324
0.15	5	3	25	85	0.5	0.3
0.15	5	3	25	85	0.5	0.307692
0.15	5	3	25	85	0.55	0.272727
0.15	5	3	25	85	0.5	0.333333
0.15	5	3	25	85	0.55	0.324324
0.15	5	3	25	85	0.5	0.292683
0.15	5	3	25	85	0.4	0.230769
0.15	5	5	24	88	0.65	0.444444
0.15	5	5	24	88	0.5	0.333333
0.15	5	5	24	88	0.75	0.413793
0.15	5	5	24	88	0.55	0.375
0.15	5	5	24	88	0.5	0.413793
0.15	5	5	24	88	0.45	0.352941
0.15	5	5	24	88	0.55	0.387097
0.15	5	5	24	88	0.45	0.352941
0.15	5	5	24	88	0.5	0.324324
0.15	5	5	24	88	0.4	0.324324
0.15	6	3	26	81	0.5	0.461538
0.15	6	3	26	81	0.5	0.444444
0.15	6	3	26	81	0.6	0.363636
0.15	6	3	26	81	0.5	0.352941
0.15	6	3	26	81	0.5	0.352941
0.15	6	3	26	81	0.4	0.352941
0.15	6	3	26	81	0.5	0.315789
0.15	6	3	26	81	0.65	0.375
0.15	6	3	26	81	0.6	0.315789
0.15	6	3	26	81	0.6	0.307692
0.15	6	5	20	96	0.5	0.342857
0.15	6	5	20	96	0.3	0.27907
0.15	6	5	20	96	0.5	0.315789
0.15	6	5	20	96	0.5	0.352941
0.15	6	5	20	96	0.5	0.307692
0.15	6	5	20	96	0.5	0.292683
0.15	6	5	20	96	0.5	0.324324
0.15	6	5	20	96	0.55	0.26087
0.15	6	5	20	96	0.55	0.27907
0.15	8	4	23.5	79.6	0.45	0.3
0.15	8	4	23.5	79.6	0.85	0.521739
0.15	8	4	23.5	79.6	0.9	0.6
0.15	8	4	23.5	79.6	0.95	0.461538
0.15	8	4	23.5	79.6	1	0.387097
0.15	8	4	23.5	79.6	1	0.413793
0.15	8	4	23.5	79.6	1	0.413793
0.15	8	4	23.5	79.6	0.95	0.352941
0.15	8	4	23.5	79.6	0.95	0.342857
0.15	8	4	23.5	79.6	0.5	0.4
0.15	8	5	23.6	77.4	0.55	0.324324
0.15	8	5	23.6	77.4	0.75	0.521739
0.15	8	5	23.6	77.4	0.85	0.352941
0.15	8	5	23.6	77.4	0.95	0.413793
0.15	8	5	23.6	77.4	1	0.48
0.15	8	5	23.6	77.4	1.05	0.413793
0.15	8	5	23.6	77.4	1.1	0.571429
0.15	8	5	23.6	77.4	0.9	0.428571
0.15	8	5	23.6	77.4	0.75	0.342857
0.15	8	5	23.6	77.4	0.55	0.444444
0.15	8	7	24.3	79.6	0.5	0.255319
0.15	8	7	24.3	79.6	0.75	0.521739
0.15	8	7	24.3	79.6	0.9	0.521739
0.15	8	7	24.3	79.6	1	0.5
0.15	8	7	24.3	79.6	1.05	0.461538
0.15	8	7	24.3	79.6	1.05	0.428571
0.15	8	7	24.3	79.6	1.05	0.571429
0.15	8	7	24.3	79.6	1.05	0.48
0.15	8	7	24.3	79.6	1.05	0.315789
0.15	8	7	24.3	79.6	0.5	0.342857
0.15	8	9	22.7	92.3	0.5	0.266667
0.15	8	9	22.7	92.3	0.75	0.413793
0.15	8	9	22.7	92.3	0.9	0.545455
0.15	8	9	22.7	92.3	0.95	0.315789
0.15	8	9	22.7	92.3	0.95	0.461538
0.15	8	9	22.7	92.3	1	0.307692
0.15	8	9	22.7	92.3	0.95	0.413793
0.15	8	9	22.7	92.3	0.95	0.48
0.15	8	9	22.7	92.3	0.8	0.363636
0.15	8	9	22.7	92.3	0.5	0.26087
0.2	5	3	24	89	0.45	0.222222
0.2	5	3	24	89	0.45	0.266667
0.2	5	3	24	89	0.4	0.324324
0.2	5	3	24	89	0.4	0.26087
0.2	5	3	24	89	0.45	0.272727
0.2	5	3	24	89	0.4	0.333333
0.2	5	3	24	89	0.5	0.26087
0.2	5	3	24	89	0.45	0.3
0.2	5	3	24	89	0.4	0.26087
0.2	5	3	24	89	0.4	0.206897
0.2	5	5	25	86	0.65	0.307692
0.2	5	5	25	86	0.7	0.333333
0.2	5	5	25	86	0.55	0.48
0.2	5	5	25	86	0.7	0.4
0.2	5	5	25	86	0.6	0.292683
0.2	5	5	25	86	0.65	0.461538
0.2	5	5	25	86	0.5	0.315789
0.2	5	5	25	86	0.4	0.307692
0.2	5	5	25	86	0.4	0.307692
0.2	5	5	25	86	0.5	0.272727
0.2	6	3	23	88	0.55	0.3
0.2	6	3	23	88	0.45	0.285714
0.2	6	3	23	88	0.4	0.24
0.2	6	3	23	88	0.45	0.27907
0.2	6	3	23	88	0.5	0.4
0.2	6	3	23	88	0.45	0.176471
0.2	6	3	23	88	0.45	0.24
0.2	6	3	23	88	0.4	0.24
0.2	6	3	23	88	0.4	0.2
0.2	6	3	23	88	0.45	0.210526
0.2	6	5	23	84	0.5	0.333333
0.2	6	5	23	84	0.5	0.292683
0.2	6	5	23	84	0.65	0.272727
0.2	6	5	23	84	0.6	0.27907
0.2	6	5	23	84	0.65	0.272727
0.2	6	5	23	84	0.5	0.4
0.2	6	5	23	84	0.55	0.324324
0.2	6	5	23	84	0.55	0.333333
0.2	6	5	23	84	0.65	0.363636
0.2	6	5	23	84	0.65	0.244898
0.2	8	7	24	79.5	0.45	0.26087
0.2	8	7	24	79.5	0.8	0.333333
0.2	8	7	24	79.5	0.9	0.342857
0.2	8	7	24	79.5	0.9	0.4
0.2	8	7	24	79.5	0.95	0.5
0.2	8	7	24	79.5	0.95	0.272727
0.2	8	7	24	79.5	0.95	0.324324
0.2	8	7	24	79.5	0.9	0.387097
0.2	8	7	24	79.5	0.9	0.272727
0.2	8	7	24	79.5	0.5	0.545455
0.2	8	9	25.6	86.8	0.5	0.155844
0.2	8	7	24	79.5	0.7	0.218182
0.2	8	7	24	79.5	0.8	0.244898
0.2	8	7	24	79.5	0.8	0.324324
0.2	8	7	24	79.5	0.85	0.545455
0.2	8	7	24	79.5	0.9	0.255319
0.2	8	7	24	79.5	0.85	0.363636
0.2	8	7	24	79.5	0.9	0.387097
0.2	8	7	24	79.5	0.8	0.193548
0.2	8	7	24	79.5	0.4	0.27907

## Sheet: Pinus armandii
mc	load	height	t	h	flame height	r0					mc	load	height	min	max	mean	sd
0.05	4	2	22	63	0.25	0.363636					0.05	4	0.02	0.25	0.4	0.3	0.05774		0.05	0.15	0.85	0.5222	0.20446
0.05	4	2	22	63	0.3	0.428571					0.05	4	0.03	0.15	0.4	0.285	0.07472		0.1	0.05	0.85	0.4259	0.18387
0.05	4	2	22	63	0.25	0.521739					0.05	5	0.03	0.15	0.45	0.265	0.11797		0.15	0.1	0.8	0.44	0.20494
0.05	4	2	22	63	0.25	0.444444					0.05	5	0.05	0.35	0.55	0.495	0.06433		0.2	0.25	0.75	0.4687	0.13315
0.05	4	2	22	63	0.35	0.4					0.05	6	0.03	0.4	0.65	0.55	0.09129
0.05	4	2	22	63	0.25	0.387097					0.05	6	0.05	0.5	0.75	0.645	0.06852
0.05	4	2	22	63	0.4	0.363636					0.05	8	0.04	0.6	0.85	0.745	0.08644
0.05	4	2	22	63	0.35	0.4					0.05	8	0.05	0.5	0.85	0.72	0.12737
0.05	4	2	22	63	0.35	0.352941					0.05	8	0.07	0.5	0.75	0.695	0.09265		4	0.05	0.5	0.2758	0.09978
0.05	4	2	22	63	0.25	0.363636					0.1	4	0.02	0.05	0.35	0.255	0.08644		5	0.15	0.75	0.3629	0.12473
0.05	4	3	22	63	0.2	0.315789					0.1	4	0.03	0.15	0.5	0.365	0.10014		6	0.25	0.75	0.5385	0.1031
0.05	4	3	22	63	0.3	0.352941					0.1	5	0.03	0.15	0.45	0.29	0.09661		8	0.24	0.85	0.6459	0.16527
0.05	4	3	22	63	0.35	0.4					0.1	5	0.05	0.35	0.45	0.4	0.04082
0.05	4	3	22	63	0.4	0.461538					0.1	6	0.05	0.25	0.5	0.395	0.07976
0.05	4	3	22	63	0.25	0.387097					0.1	8	0.04	0.5	0.85	0.72	0.10328
0.05	4	3	22	63	0.3	0.428571					0.1	8	0.05	0.4	0.75	0.66	0.13904
0.05	4	3	22	63	0.35	0.342857					0.1	8	0.07	0.24	0.41	0.322	0.06321		2	0.05	0.4	0.23	0.09248
0.05	4	3	22	63	0.3	0.4					0.15	4	0.02	0.1	0.15	0.135	0.02415		3	0.15	0.65	0.3637	0.13048
0.05	4	3	22	63	0.25	0.333333					0.15	4	0.03	0.25	0.45	0.315	0.06687		4	0.5	0.85	0.7325	0.09358
0.05	4	3	22	63	0.15	0.342857					0.15	5	0.05	0.15	0.4	0.265	0.07472		5	0.15	0.85	0.5328	0.15949
0.05	5	3	28	69	0.4	0.3					0.15	6	0.03	0.4	0.6	0.51	0.06583		7	0.24	0.75	0.5557	0.19229
0.05	5	3	28	69	0.35	0.428571					0.15	6	0.05	0.45	0.6	0.55	0.04714
0.05	5	3	28	69	0.45	0.375					0.15	8	0.05	0.4	0.8	0.655	0.12791
0.05	5	3	28	69	0.3	0.342857					0.15	8	0.07	0.4	0.75	0.65	0.12019
0.05	5	3	28	69	0.35	0.324324					0.2	5	0.03	0.25	0.45	0.33	0.05869
0.05	5	3	28	69	0.15	0.428571					0.2	5	0.05	0.4	0.75	0.495	0.11168
0.05	5	3	28	69	0.2	0.292683					0.2	6	0.05	0.5	0.7	0.581	0.07109
0.05	5	3	28	69	0.15	0.428571
0.05	5	3	28	69	0.15	0.26087
0.05	5	3	28	69	0.15	0.307692
0.05	5	5	26	77	0.5	0.571429
0.05	5	5	26	77	0.45	0.342857
0.05	5	5	26	77	0.55	0.428571
0.05	5	5	26	77	0.55	0.5
0.05	5	5	26	77	0.5	0.461538
0.05	5	5	26	77	0.55	0.428571
0.05	5	5	26	77	0.55	0.4
0.05	5	5	26	77	0.5	0.4
0.05	5	5	26	77	0.45	0.375
0.05	5	5	26	77	0.35	0.333333
0.05	6	3	27	75	0.5	0.375
0.05	6	3	27	75	0.6	0.413793
0.05	6	3	27	75	0.65	0.428571
0.05	6	3	27	75	0.65	0.387097
0.05	6	3	27	75	0.65	0.413793
0.05	6	3	27	75	0.6	0.387097
0.05	6	3	27	75	0.5	0.4
0.05	6	3	27	75	0.5	0.352941
0.05	6	3	27	75	0.45	0.4
0.05	6	3	27	75	0.4	0.324324
0.05	6	5	26	77	0.6	0.521739
0.05	6	5	26	77	0.65	0.571429
0.05	6	5	26	77	0.7	0.521739
0.05	6	5	26	77	0.7	0.545455
0.05	6	5	26	77	0.75	0.324324
0.05	6	5	26	77	0.6	0.8
0.05	6	5	26	77	0.65	0.666667
0.05	6	5	26	77	0.65	0.571429
0.05	6	5	26	77	0.65	0.461538
0.05	6	5	26	77	0.5	0.3
0.05	8	4	25.9	90.3	0.6	0.230769
0.05	8	4	25.9	90.3	0.7	0.292683
0.05	8	4	25.9	90.3	0.75	0.352941
0.05	8	4	25.9	90.3	0.75	0.413793
0.05	8	4	25.9	90.3	0.8	0.387097
0.05	8	4	25.9	90.3	0.8	0.444444
0.05	8	4	25.9	90.3	0.8	0.461538
0.05	8	4	25.9	90.3	0.8	0.461538
0.05	8	4	25.9	90.3	0.85	0.5
0.05	8	4	25.9	90.3	0.6	0.6
0.05	8	5	27	93.3	0.5	0.5
0.05	8	5	27	93.3	0.7	0.387097
0.05	8	5	27	93.3	0.75	0.352941
0.05	8	5	27	93.3	0.75	0.387097
0.05	8	5	27	93.3	0.8	0.545455
0.05	8	5	27	93.3	0.8	0.428571
0.05	8	5	27	93.3	0.85	0.324324
0.05	8	5	27	93.3	0.85	0.352941
0.05	8	5	27	93.3	0.7	0.428571
0.05	8	5	27	93.3	0.5	0.342857
0.05	8	7	26.2	96.6	0.55	0.255319
0.05	8	7	26.2	96.6	0.7	0.4
0.05	8	7	26.2	96.6	0.7	0.285714
0.05	8	7	26.2	96.6	0.75	0.272727
0.05	8	7	26.2	96.6	0.75	0.307692
0.05	8	7	26.2	96.6	0.75	0.413793
0.05	8	7	26.2	96.6	0.75	0.315789
0.05	8	7	26.2	96.6	0.75	0.255319
0.05	8	7	26.2	96.6	0.75	0.285714
0.05	8	7	26.2	96.6	0.5	0.75
0.1	4	2	22	73	0.25	0.375
0.1	4	2	22	73	0.3	0.387097
0.1	4	2	22	73	0.35	0.315789
0.1	4	2	22	73	0.35	0.285714
0.1	4	2	22	73	0.25	0.3
0.1	4	2	22	73	0.2	0.315789
0.1	4	2	22	73	0.25	0.428571
0.1	4	2	22	73	0.25	0.292683
0.1	4	2	22	73	0.3	0.266667
0.1	4	2	22	73	0.05	0.235294
0.1	4	3	22	76	0.4	0.3
0.1	4	3	22	76	0.45	0.315789
0.1	4	3	22	76	0.35	0.6
0.1	4	3	22	76	0.5	0.387097
0.1	4	3	22	76	0.45	0.413793
0.1	4	3	22	76	0.4	0.375
0.1	4	3	22	76	0.35	0.4
0.1	4	3	22	76	0.3	0.307692
0.1	4	3	22	76	0.3	0.352941
0.1	4	3	22	76	0.15	0.285714
0.1	5	3	21	81	0.25	0.255319
0.1	5	3	21	81	0.4	0.375
0.1	5	3	21	81	0.35	0.3
0.1	5	3	21	81	0.45	0.6
0.1	5	3	21	81	0.35	0.352941
0.1	5	3	21	81	0.3	0.307692
0.1	5	3	21	81	0.25	0.272727
0.1	5	3	21	81	0.2	0.292683
0.1	5	3	21	81	0.15	0.244898
0.1	5	3	21	81	0.2	0.255319
0.1	5	5	21	77	0.45	0.428571
0.1	5	5	21	77	0.4	0.444444
0.1	5	5	21	77	0.4	0.521739
0.1	5	5	21	77	0.35	0.324324
0.1	5	5	21	77	0.45	0.428571
0.1	5	5	21	77	0.45	0.333333
0.1	5	5	21	77	0.4	0.48
0.1	5	5	21	77	0.4	0.4
0.1	5	5	21	77	0.35	0.375
0.1	5	5	21	77	0.35	0.324324
0.1	6	5	23	71	0.4	0.521739
0.1	6	5	23	71	0.45	0.387097
0.1	6	5	23	71	0.5	0.6
0.1	6	5	23	71	0.45	0.461538
0.1	6	5	23	71	0.45	0.375
0.1	6	5	23	71	0.45	0.461538
0.1	6	5	23	71	0.25	0.387097
0.1	6	5	23	71	0.3	0.444444
0.1	6	5	23	71	0.35	0.333333
0.1	6	5	23	71	0.35	0.333333
0.1	8	4	25.7	93	0.5	0.285714
0.1	8	4	25.7	93	0.65	0.631579
0.1	8	4	25.7	93	0.65	0.272727
0.1	8	4	25.7	93	0.7	0.4
0.1	8	4	25.7	93	0.75	0.352941
0.1	8	4	25.7	93	0.8	0.428571
0.1	8	4	25.7	93	0.85	0.428571
0.1	8	4	25.7	93	0.8	0.333333
0.1	8	4	25.7	93	0.8	0.375
0.1	8	4	25.7	93	0.7	0.307692
0.1	8	5	25.2	93.3	0.4	0.157895
0.1	8	5	25.2	93.3	0.4	0.157895
0.1	8	5	25.2	93.3	0.7	0.226415
0.1	8	5	25.2	93.3	0.7	0.413793
0.1	8	5	25.2	93.3	0.7	0.222222
0.1	8	5	25.2	93.3	0.7	0.285714
0.1	8	5	25.2	93.3	0.75	0.444444
0.1	8	5	25.2	93.3	0.75	0.363636
0.1	8	5	25.2	93.3	0.75	0.4
0.1	8	5	25.2	93.3	0.75	0.333333
0.1	8	7	26.3	94.6	0.37	0.266667
0.1	8	7	26.3	94.6	0.38	0.16
0.1	8	7	26.3	94.6	0.24	0.171429
0.1	8	7	26.3	94.6	0.24	0.171429
0.1	8	7	26.3	94.6	0.38	0.171429
0.1	8	7	26.3	94.6	0.25	0.16
0.1	8	7	26.3	94.6	0.3	0.16
0.1	8	7	26.3	94.6	0.33	0.16
0.1	8	7	26.3	94.6	0.41	0.171429
0.1	8	7	26.3	94.6	0.32	0.3
0.15	4	2	22	72	0.15	0.428571
0.15	4	2	22	72	0.15	0.218182
0.15	4	2	22	72	0.1	0.266667
0.15	4	2	22	72	0.15	0.230769
0.15	4	2	22	72	0.15	0.25
0.15	4	2	22	72	0.1	0.222222
0.15	4	2	22	72	0.15	0.218182
0.15	4	2	22	72	0.15	0.244898
0.15	4	2	22	72	0.1	0.20339
0.15	4	2	22	72	0.15	0.171429
0.15	4	3	23	65	0.35	0.24
0.15	4	3	23	65	0.4	0.631579
0.15	4	3	23	65	0.45	0.631579
0.15	4	3	23	65	0.25	0.2
0.15	4	3	23	65	0.3	0.75
0.15	4	3	23	65	0.25	0.363636
0.15	4	3	23	65	0.3	0.375
0.15	4	3	23	65	0.3	0.387097
0.15	4	3	23	65	0.3	0.315789
0.15	4	3	23	65	0.25	0.333333
0.15	5	5	24	63	0.2	0.292683
0.15	5	5	24	63	0.25	0.342857
0.15	5	5	24	63	0.25	0.333333
0.15	5	5	24	63	0.35	0.48
0.15	5	5	24	63	0.4	0.387097
0.15	5	5	24	63	0.3	0.428571
0.15	5	5	24	63	0.2	0.3
0.15	5	5	24	63	0.25	0.292683
0.15	5	5	24	63	0.3	0.266667
0.15	5	5	24	63	0.15	0.27907
0.15	6	3	27	77	0.55	0.230769
0.15	6	3	27	77	0.5	0.285714
0.15	6	3	27	77	0.6	0.315789
0.15	6	3	27	77	0.55	0.3
0.15	6	3	27	77	0.55	0.363636
0.15	6	3	27	77	0.4	0.324324
0.15	6	3	27	77	0.4	0.387097
0.15	6	3	27	77	0.5	0.352941
0.15	6	3	27	77	0.55	0.307692
0.15	6	3	27	77	0.5	0.24
0.15	6	5	27	79	0.45	0.413793
0.15	6	5	27	79	0.6	0.266667
0.15	6	5	27	79	0.55	0.413793
0.15	6	5	27	79	0.55	0.363636
0.15	6	5	27	79	0.6	0.631579
0.15	6	5	27	79	0.5	0.333333
0.15	6	5	27	79	0.55	0.315789
0.15	6	5	27	79	0.6	0.324324
0.15	6	5	27	79	0.55	0.315789
0.15	6	5	27	79	0.55	0.324324
0.15	8	5	26.7	93.8	0.45	0.162162
0.15	8	5	26.7	93.8	0.7	0.333333
0.15	8	5	26.7	93.8	0.65	0.307692
0.15	8	5	26.7	93.8	0.7	0.375
0.15	8	5	26.7	93.8	0.7	0.333333
0.15	8	5	26.7	93.8	0.8	0.315789
0.15	8	5	26.7	93.8	0.7	0.387097
0.15	8	5	26.7	93.8	0.75	0.324324
0.15	8	5	26.7	93.8	0.7	0.315789
0.15	8	5	26.7	93.8	0.4	0.226415
0.15	8	7	25.6	95.2	0.45	0.25
0.15	8	7	25.6	95.2	0.7	0.266667
0.15	8	7	25.6	95.2	0.7	0.3
0.15	8	7	25.6	95.2	0.7	0.315789
0.15	8	7	25.6	95.2	0.7	0.4
0.15	8	7	25.6	95.2	0.7	0.4
0.15	8	7	25.6	95.2	0.7	0.8
0.15	8	7	25.6	95.2	0.7	0.48
0.15	8	7	25.6	95.2	0.75	0.315789
0.15	8	7	25.6	95.2	0.4	0.25
0.2	5	3	27	76	0.25	0.235294
0.2	5	3	27	76	0.3	0.230769
0.2	5	3	27	76	0.35	0.206897
0.2	5	3	27	76	0.4	0.375
0.2	5	3	27	76	0.45	0.292683
0.2	5	3	27	76	0.3	0.292683
0.2	5	3	27	76	0.3	0.190476
0.2	5	3	27	76	0.35	0.226415
0.2	5	3	27	76	0.3	0.230769
0.2	5	3	27	76	0.3	0.181818
0.2	5	5	26	83	0.6	0.333333
0.2	5	5	26	83	0.45	0.387097
0.2	5	5	26	83	0.75	0.27907
0.2	5	5	26	83	0.55	0.27907
0.2	5	5	26	83	0.5	0.333333
0.2	5	5	26	83	0.45	0.342857
0.2	5	5	26	83	0.45	0.27907
0.2	5	5	26	83	0.4	0.3
0.2	5	5	26	83	0.4	0.324324
0.2	5	5	26	83	0.4	0.272727
0.2	6	5	27	77	0.7	0.428571
0.2	6	5	27	77	0.6	0.428571
0.2	6	5	27	77	0.7	0.255319
0.2	6	5	27	77	0.55	0.428571
0.2	6	5	27	77	0.6	0.4
0.2	6	5	27	77	0.56	0.352941
0.2	6	5	27	77	0.55	0.352941
0.2	6	5	27	77	0.55	0.333333
0.2	6	5	27	77	0.5	0.255319
0.2	6	5	27	77	0.5	0.26087

## Sheet: Quercus glauca
mc	load	height	t	h	flame height	r0				mc	load	height	min	max	mean	sd
0.05	4	1	23	83	0.3	0.428571				0.05	4	0.01	0.1	0.35	0.185	0.08182		0.05	0.05	0.4	0.2198	0.09126
0.05	4	1	23	83	0.2	0.141176				0.05	4	0.03	0.05	0.3	0.145	0.07976		0.1	0.1	0.35	0.2143	0.06368
0.05	4	1	23	83	0.35	0.0983607				0.05	5	0.01	0.1	0.3	0.1688	0.06512		0.15	0.05	0.2	0.0871	0.05318
0.05	4	1	23	83	0.15	0.129032				0.05	5	0.03	0.15	0.35	0.26	0.06992
0.05	4	1	23	83	0.15	0.134831				0.05	6	0.01	0.2	0.4	0.27	0.06749
0.05	4	1	23	83	0.15	0.11215				0.05	6	0.03	0.15	0.4	0.28	0.09189
0.05	4	1	23	83	0.2	0.108108				0.1	5	0.01	0.2	0.3	0.225	0.03536
0.05	4	1	23	83	0.15	0.134831				0.1	5	0.02	0.1	0.2	0.16	0.04183
0.05	4	1	23	83	0.1	0.15				0.1	6	0.01	0.15	0.3	0.235	0.04743		4	0.05	0.35	0.165	0.08127
0.05	4	1	23	83	0.1	0.0810811				0.1	6	0.03	0.1	0.35	0.21	0.09369		5	0.05	0.35	0.1767	0.0882
0.05	4	3	24	82	0.2	0.142857				0.15	5	0.03	0.05	0.1	0.06	0.02108		6	0.05	0.4	0.1975	0.10183
0.05	4	3	24	82	0.3	0.164384				0.15	6	0.01	0.1	0.2	0.155	0.03689
0.05	4	3	24	82	0.2	0.190476				0.15	6	0.03	0.05	0.05	0.05	0
0.05	4	3	24	82	0.1	0.142857
0.05	4	3	24	82	0.2	0.162162
0.05	4	3	24	82	0.1	0.101695												0.01	0.1	0.4	0.2078	0.0687
0.05	4	3	24	82	0.05	0.134831												0.02	0.1	0.2	0.16	0.04183
0.05	4	3	24	82	0.05	0.108108												0.03	0.05	0.4	0.1656	0.11275
0.05	4	3	24	82	0.1	0.104348
0.05	4	3	24	82	0.15	0.097561
0.05	5	1	23	92	0.1	0.137931
0.05	5	1	23	92	0.1	0.10084
0.05	5	1	23	92	0.15	0.0764331
0.05	5	1	23	92
0.05	5	1	23	92
0.05	5	1	23	92	0.2	0.133333
0.05	5	1	23	92	0.3	0.11215
0.05	5	1	23	92	0.2	0.115385
0.05	5	1	23	92	0.15	0.0727273
0.05	5	1	23	92	0.15	0.107143
0.05	5	3	23	84	0.3	0.214286
0.05	5	3	23	84	0.2	0.144578
0.05	5	3	23	84	0.35	0.103448
0.05	5	3	23	84	0.3	0.1875
0.05	5	3	23	84	0.35	0.20339
0.05	5	3	23	84	0.3	0.136364
0.05	5	3	23	84	0.15	0.12766
0.05	5	3	23	84	0.2	0.0805369
0.05	5	3	23	84	0.2	0.130435
0.05	5	3	23	84	0.25	0.141176
0.05	6	1	23	92	0.3	0.162162
0.05	6	1	23	92	0.2	0.125
0.05	6	1	23	92	0.35	0.123711
0.05	6	1	23	92	0.4	0.137931
0.05	6	1	23	92	0.25	0.126316
0.05	6	1	23	92	0.2	0.116505
0.05	6	1	23	92	0.25	0.121212
0.05	6	1	23	92	0.25	0.146341
0.05	6	1	23	92	0.2	0.130435
0.05	6	1	23	92	0.3	0.109091
0.05	6	3	23	91	0.35	0.146341
0.05	6	3	23	91	0.4	0.1875
0.05	6	3	23	91	0.3	0.0983607
0.05	6	3	23	91	0.4	0.142857
0.05	6	3	23	91	0.25	0.107143
0.05	6	3	23	91	0.2	0.162162
0.05	6	3	23	91	0.15	0.0967742
0.05	6	3	23	91	0.3	0.102564
0.05	6	3	23	91	0.15	0.0944882
0.05	6	3	23	91	0.3	0.136364
0.1	5	1	24	91	0.25	0.166667
0.1	5	1	24	91	0.2	0.155844
0.1	5	1	24	91	0.2	0.0909091
0.1	5	1	24	91	0.2	0.116505
0.1	5	1	24	91	0.2	0.134831
0.1	5	1	24	91	0.2	0.114286
0.1	5	1	24	91	0.25	0.136364
0.1	5	1	24	91	0.25	0.11215
0.1	5	1	24	91	0.2	0.122449
0.1	5	1	24	91	0.3	0.134831
0.1	5	2	23	89	0.2	0.12766
0.1	5	2	23	89	0.1	0.0710059
0.1	5	2	23	89	0.15	0.0718563
0.1	5	2	23	89	0.15	0.0722892
0.1	5	2	23	89	0.2	0.0789474
0.1	5	2	23	89
0.1	6	1	24	89	0.3	0.125
0.1	6	1	24	89	0.25	0.137931
0.1	6	1	24	89	0.2	0.164384
0.1	6	1	24	89	0.25	0.1
0.1	6	1	24	89	0.2	0.114286
0.1	6	1	24	89	0.25	0.10084
0.1	6	1	24	89	0.3	0.131868
0.1	6	1	24	89	0.25	0.106195
0.1	6	1	24	89	0.2	0.123711
0.1	6	1	24	89	0.15	0.111111
0.1	6	3	23	92	0.3	0.122449
0.1	6	3	23	92	0.15	0.142857
0.1	6	3	23	92	0.1	0.0944882
0.1	6	3	23	92	0.15	0.0769231
0.1	6	3	23	92	0.2	0.0944882
0.1	6	3	23	92	0.2	0.0863309
0.1	6	3	23	92	0.35	0.181818
0.1	6	3	23	92	0.1	0.0745342
0.1	6	3	23	92	0.2	0.0666667
0.1	6	3	23	92	0.35	0.12766
0.15	5	3	24	75	0.05	0.0685714
0.15	5	3	24	75	0.05	0.0677966
0.15	5	3	24	75	0.05	0.0612245
0.15	5	3	24	75	0.05	0.0888889
0.15	5	3	24	75	0.05	0.0839161
0.15	5	3	24	75	0.05	0.0794702
0.15	5	3	24	75	0.05	0.0869565
0.15	5	3	24	75	0.05	0.0888889
0.15	5	3	24	75	0.1	0.0645161
0.15	5	3	24	75	0.1	0.0857143
0.15	6	1	23	97	0.1	0.0789474
0.15	6	1	23	97	0.15	0.097561
0.15	6	1	23	97	0.15	0.0731707
0.15	6	1	23	97	0.15	0.0810811
0.15	6	1	23	97	0.2	0.0740741
0.15	6	1	23	97	0.15	0.0882353
0.15	6	1	23	97	0.2	0.0967742
0.15	6	1	23	97	0.2	0.0952381
0.15	6	1	23	97	0.15	0.0882353
0.15	6	1	23	97	0.1	0.0674157
0.15	6	3	22	92	0.05	0.0638298
0.15	6	3	22	92	0.05	0.08
0.15	6	3	22	92	0.05	0.0606061
0.15	6	3	22	92	0.05	0.0821918
0.15	6	3	22	92	0.05	0.0710059
0.15	6	3	22	92	0.05	0.075
0.15	6	3	22	92	0.05	0.0710059
0.15	6	3	22	92	0.05	0.075
0.15	6	3	22	92	0.05	0.15
0.15	6	3	22	92	0.05	0.06
0.15	6	3	22	92	0.05	0.0888889
					0.05

## Sheet: Quercus acutissima
mc	load	height	t	h	flame height	r0					0.05	4	0.02	0.2	0.35	0.27	0.05375
5	4	2	23	86	0.25	0.285714					0.05	4	0.03	0.2	0.45	0.35	0.07817			0.2	0.85	0.4528	0.17326
5	4	2	23	86	0.2	0.206897					0.05	5	0.03	0.35	0.45	0.395	0.04378			0.1	0.75	0.3775	0.16514
5	4	2	23	86	0.35	0.193548					0.05	5	0.05	0.35	0.45	0.385	0.04116			0.1	0.45	0.264	0.10254
5	4	2	23	86	0.35	0.266667					0.05	6	0.03	0.25	0.4	0.33	0.0483			0.05	0.7	0.2747	0.14364
5	4	2	23	86	0.25	0.25					0.05	6	0.05	0.45	0.5	0.47	0.02582
5	4	2	23	86	0.25	0.210526					0.05	8	0.03	0.2	0.8	0.555	0.19643
5	4	2	23	86	0.3	0.218182					0.05	8	0.05	0.3	0.85	0.655	0.17865
5	4	2	23	86	0.3	0.184615					0.05	8	0.07	0.35	0.85	0.665	0.17005			0.05	0.45	0.2508	0.10019
5	4	2	23	86	0.25	0.206897					0.1	4	0.02	0.1	0.35	0.21	0.08756			0.05	0.45	0.2956	0.10409
5	4	2	23	86	0.2	0.210526					0.1	4	0.03	0.2	0.4	0.265	0.06258			0.1	0.5	0.315	0.12531
5	4	3	22	89	0.4	0.26087					0.1	5	0.03	0.2	0.4	0.315	0.05297			0.2	0.85	0.51	0.18347
5	4	3	22	89	0.3	0.387097					0.1	5	0.05	0.35	0.45	0.385	0.04116
5	4	3	22	89	0.35	0.333333					0.1	6	0.03	0.15	0.35	0.23	0.06749
5	4	3	22	89	0.4	0.292683					0.1	6	0.05	0.35	0.5	0.455	0.04378
5	4	3	22	89	0.3	0.292683					0.1	8	0.03	0.3	0.7	0.545	0.1423			0.1	0.35	0.215	0.07785
5	4	3	22	89	0.3	0.235294					0.1	8	0.05	0.35	0.75	0.615	0.14916			0.05	0.8	0.3179	0.14514
5	4	3	22	89	0.45	0.315789					0.15	4	0.02	0.1	0.25	0.165	0.05297			0.1	0.85	0.403	0.16724
5	4	3	22	89	0.45	0.27907					0.15	4	0.03	0.2	0.45	0.32	0.08882			0.3	0.85	0.595	0.16535
5	4	3	22	89	0.35	0.235294					0.15	5	0.03	0.1	0.3	0.18	0.05869
5	4	3	22	89	0.2	0.181818					0.15	5	0.05	0.2	0.45	0.305	0.07619
5	5	3	23	81	0.35	0.230769					0.15	8	0.03	0.2	0.45	0.35	0.07071
5	5	3	23	81	0.4	0.27907					0.2	4	0.03	0.05	0.15	0.1	0.03536
5	5	3	23	81	0.35	0.315789					0.2	5	0.03	0.05	0.35	0.19	0.10488
5	5	3	23	81	0.35	0.3					0.2	5	0.05	0.1	0.25	0.21	0.04595
5	5	3	23	81	0.35	0.27907					0.2	6	0.03	0.1	0.3	0.21	0.07379
5	5	3	23	81	0.45	0.27907					0.2	6	0.05	0.1	0.25	0.195	0.05503
5	5	3	23	81	0.4	0.352941					0.2	8	0.03	0.25	0.45	0.325	0.06346
5	5	3	23	81	0.45	0.292683					0.2	8	0.05	0.25	0.45	0.355	0.06852
5	5	3	23	81	0.4	0.27907					0.2	8	0.07	0.3	0.7	0.525	0.13385
5	5	3	23	81	0.45	0.244898
5	5	5	24	79	0.4	0.342857
5	5	5	24	79	0.35	0.292683
5	5	5	24	79	0.35	0.244898
5	5	5	24	79	0.4	0.193548
5	5	5	24	79	0.35	0.210526
5	5	5	24	79	0.35	0.181818
5	5	5	24	79	0.45	0.226415
5	5	5	24	79	0.35	0.235294
5	5	5	24	79	0.4	0.244898
5	5	5	24	79	0.45	0.218182
5	6	3	24	81	0.35	0.235294
5	6	3	24	81	0.3	0.25
5	6	3	24	81	0.3	0.210526
5	6	3	24	81	0.4	0.272727
5	6	3	24	81	0.4	0.16
5	6	3	24	81	0.25	0.193548
5	6	3	24	81	0.3	0.193548
5	6	3	24	81	0.3	0.193548
5	6	3	24	81	0.35	0.292683
5	6	3	24	81	0.35	0.222222
5	6	5	24	81	0.45	0.6
5	6	5	24	81	0.5	0.375
5	6	5	24	81	0.5	0.244898
5	6	5	24	81	0.5	0.375
5	6	5	24	81	0.45	0.3
5	6	5	24	81	0.45	0.315789
5	6	5	24	81	0.5	0.272727
5	6	5	24	81	0.45	0.324324
5	6	5	24	81	0.45	0.387097
5	6	5	24	81	0.45	0.324324
5	8	3	25.8	83.8	0.35	0.206897
5	8	3	25.8	83.8	0.35	0.387097
5	8	3	25.8	83.8	0.65	0.16
5	8	3	25.8	83.8	0.5	0.1
5	8	3	25.8	83.8	0.75	0.218182
5	8	3	25.8	83.8	0.65	0.206897
5	8	3	25.8	83.8	0.65	0.3
5	8	3	25.8	83.8	0.65	0.27907
5	8	3	25.8	83.8	0.8	0.26087
5	8	3	25.8	83.8	0.2	0.307692
5	8	5	24.3	83.8	0.3	0.190476
5	8	5	24.3	83.8	0.6	0.333333
5	8	5	24.3	83.8	0.65	0.25
5	8	5	24.3	83.8	0.75	0.352941
5	8	5	24.3	83.8	0.8	0.324324
5	8	5	24.3	83.8	0.85	0.292683
5	8	5	24.3	83.8	0.8	0.324324
5	8	5	24.3	83.8	0.7	0.222222
5	8	5	24.3	83.8	0.7	0.27907
5	8	5	24.3	83.8	0.4	0.230769
5	8	7	25.8	84.8	0.35	0.206897
5	8	7	25.8	84.8	0.65	1
5	8	7	25.8	84.8	0.7	0.48
5	8	7	25.8	84.8	0.75	0.266667
5	8	7	25.8	84.8	0.85	0.292683
5	8	7	25.8	84.8	0.8	0.210526
5	8	7	25.8	84.8	0.6	0.184615
5	8	7	25.8	84.8	0.75	0.272727
5	8	7	25.8	84.8	0.8	0.244898
5	8	7	25.8	84.8	0.4	0.155844
10	4	2	20	95	0.15	0.181818
10	4	2	20	95	0.1	0.116505
10	4	2	20	95	0.2	0.0863309
10	4	2	20	95	0.2	0.25
10	4	2	20	95	0.35	0.20339
10	4	2	20	95	0.25	0.387097
10	4	2	20	95	0.35	0.181818
10	4	2	20	95	0.2	0.141176
10	4	2	20	95	0.1	0.176471
10	4	2	20	95	0.2	0.12
10	4	3	23	84	0.3	0.333333
10	4	3	23	84	0.2	0.272727
10	4	3	23	84	0.25	0.24
10	4	3	23	84	0.25	0.266667
10	4	3	23	84	0.2	0.179104
10	4	3	23	84	0.2	0.193548
10	4	3	23	84	0.25	0.226415
10	4	3	23	84	0.3	0.151899
10	4	3	23	84	0.3	0.244898
10	4	3	23	84	0.4	0.266667
10	5	3	24	80	0.35	0.285714
10	5	3	24	80	0.35	0.24
10	5	3	24	80	0.3	0.226415
10	5	3	24	80	0.35	0.315789
10	5	3	24	80	0.3	0.206897
10	5	3	24	80	0.2	0.141176
10	5	3	24	80	0.3	0.218182
10	5	3	24	80	0.3	0.155844
10	5	3	24	80	0.3	0.169014
10	5	3	24	80	0.4	0.169014
10	5	3	24	80
10	5	5	23	83	0.35	0.255319
10	5	5	23	83	0.4	0.210526
10	5	5	23	83	0.4	0.169014
10	5	5	23	83	0.4	0.244898
10	5	5	23	83	0.45	0.315789
10	5	5	23	83	0.45	0.226415
10	5	5	23	83	0.35	0.230769
10	5	5	23	83	0.35	0.2
10	5	5	23	83	0.35	0.20339
10	5	5	23	83	0.35	0.230769
10	6	3	22	96	0.25	0.155844
10	6	3	22	96	0.15	0.139535
10	6	3	22	96	0.15	0.125
10	6	3	22	96	0.2	0.129032
10	6	3	22	96	0.25	0.15
10	6	3	22	96	0.15	0.1875
10	6	3	22	96	0.25	0.162162
10	6	3	22	96	0.25	0.144578
10	6	3	22	96	0.35	0.179104
10	6	3	22	96	0.3	0.146341
10	6	5	23	96	0.35	0.3
10	6	5	23	96	0.45	0.24
10	6	5	23	96	0.5	0.24
10	6	5	23	96	0.45	0.272727
10	6	5	23	96	0.45	0.179104
10	6	5	23	96	0.45	0.266667
10	6	5	23	96	0.5	0.210526
10	6	5	23	96	0.5	0.26087
10	6	5	23	96	0.45	0.214286
10	6	5	23	96	0.45	0.1875
10	8	3	24.5	98.5	0.3	0.171429
10	8	3	24.5	98.5	0.5	0.16
10	8	3	24.5	98.5	0.5	0.26087
10	8	3	24.5	98.5	0.7	0.222222
10	8	3	24.5	98.5	0.6	0.363636
10	8	3	24.5	98.5	0.7	0.226415
10	8	3	24.5	98.5	0.7	0.27907
10	8	3	24.5	98.5	0.6	0.196721
10	8	3	24.5	98.5	0.5	0.137931
10	8	3	24.5	98.5	0.35	0.15
10	8	5	26	85.6	0.35	0.181818
10	8	5	26	85.6	0.5	0.176471
10	8	5	26	85.6	0.6	0.266667
10	8	5	26	85.6	0.75	0.235294
10	8	5	26	85.6	0.75	0.333333
10	8	5	26	85.6	0.75	0.292683
10	8	5	26	85.6	0.7	0.214286
10	8	5	26	85.6	0.65	0.210526
10	8	5	26	85.6	0.7	0.26087
10	8	5	26	85.6	0.4	0.235294
15	4	2	24	83	0.1	0.110092
15	4	2	24	83	0.15	0.0740741
15	4	2	24	83	0.15	0.0839161
15	4	2	24	83	0.25	0.15
15	4	2	24	83	0.2	0.109091
15	4	2	24	83	0.1	0.0863309
15	4	2	24	83	0.15	0.12766
15	4	2	24	83	0.25	0.176471
15	4	2	24	83	0.15	0.123711
15	4	2	24	83	0.15	0.126316
15	4	3	23	84	0.3	0.315789
15	4	3	23	84	0.3	0.285714
15	4	3	23	84	0.3	0.20339
15	4	3	23	84	0.3	0.166667
15	4	3	23	84	0.4	0.157895
15	4	3	23	84	0.45	0.214286
15	4	3	23	84	0.45	0.25
15	4	3	23	84	0.3	0.153846
15	4	3	23	84	0.2	0.157895
15	4	3	23	84	0.2	0.272727
15	5	3	24	88	0.2	0.196721
15	5	3	24	88	0.1	0.108108
15	5	3	24	88	0.2	0.0816327
15	5	3	24	88	0.3	0.141176
15	5	3	24	88	0.2	0.15
15	5	3	24	88	0.15	0.09375
15	5	3	24	88	0.15	0.109091
15	5	3	24	88	0.2	0.130435
15	5	3	24	88	0.1	0.0652174
15	5	3	24	88	0.2	0.0810811
15	5	5	23	96	0.25	0.162162
15	5	5	23	96	0.3	0.153846
15	5	5	23	96	0.2	0.139535
15	5	5	23	96	0.3	0.190476
15	5	5	23	96	0.3	0.226415
15	5	5	23	96	0.2	0.222222
15	5	5	23	96	0.35	0.141176
15	5	5	23	96	0.35	0.193548
15	5	5	23	96	0.35	0.16
15	5	5	23	96	0.45	0.190476
15	8	3	24.6	94.6	0.35	0.285714
15	8	3	24.6	94.6	0.2	0.255319
15	8	3	24.6	94.6	0.3	0.184615
15	8	3	24.6	94.6	0.3	0.179104
15	8	3	24.6	94.6	0.45	0.1
15	8	3	24.6	94.6	0.4	0.108108
15	8	3	24.6	94.6	0.35	0.114286
15	8	3	24.6	94.6	0.4	0.102564
15	8	3	24.6	94.6	0.4	0.107143
15	8	3	24.6	94.6	0.35	0.102564
20	4	3	23	90	0.1	0.0839161
20	4	3	23	90	0.15	0.0784314
20	4	3	23	90	0.05	0.0930233
20	4	3	23	90	0.1	0.0895522
20	4	3	23	90
20	4	3	23	90
20	4	3	23	90	0.1	0.0916031
20	4	3	23	90
20	4	3	23	90
20	5	3	23	89	0.05	0.0789474
20	5	3	23	89	0.15	0.0991736
20	5	3	23	89	0.1	0.0916031
20	5	3	23	89	0.3	0.0810811
20	5	3	23	89	0.25	0.169014
20	5	3	23	89	0.05	0.0754717
20	5	3	23	89	0.25	0.0851064
20	5	3	23	89	0.25	0.115385
20	5	3	23	89	0.35	0.184615
20	5	3	23	89	0.15	0.131868
20	5	5	23	91	0.2	0.111111
20	5	5	23	91	0.1	0.110092
20	5	5	23	91	0.2	0.12766
20	5	5	23	91	0.25	0.144578
20	5	5	23	91	0.25	0.179104
20	5	5	23	91	0.2	0.16
20	5	5	23	91	0.2	0.166667
20	5	5	23	91	0.25	0.103448
20	5	5	23	91	0.2	0.139535
20	5	5	23	91	0.25	0.125
20	6	3	24	96	0.15	0.139535
20	6	3	24	96	0.1	0.107143
20	6	3	24	96	0.3	0.131868
20	6	3	24	96	0.15	0.110092
20	6	3	24	96	0.3	0.114286
20	6	3	24	96	0.3	0.139535
20	6	3	24	96	0.25	0.133333
20	6	3	24	96	0.2	0.114286
20	6	3	24	96	0.15	0.142857
20	6	3	24	96	0.2	0.162162
20	6	5	23	89	0.1	0.11215
20	6	5	23	89	0.1	0.0655738
20	6	5	23	89	0.2	0.122449
20	6	5	23	89	0.25	0.16
20	6	5	23	89	0.2	0.116505
20	6	5	23	89	0.2	0.12766
20	6	5	23	89	0.2	0.139535
20	6	5	23	89	0.2	0.130435
20	6	5	23	89	0.25	0.153846
20	6	5	23	89	0.25	0.15
20	8	3	25.1	85.4	0.3	0.104348
20	8	3	25.1	85.4	0.25	0.176471
20	8	3	25.1	85.4	0.3	0.153846
20	8	3	25.1	85.4	0.35	0.0701754
20	8	3	25.1	85.4	0.3	0.12
20	8	3	25.1	85.4	0.25	0.123711
20	8	3	25.1	85.4	0.35	0.15
20	8	3	25.1	85.4	0.45	0.133333
20	8	3	25.1	85.4	0.4	0.108108
20	8	3	25.1	85.4	0.3	0.129032
20	8	5	24.2	89.3	0.25	0.12
20	8	5	24.2	89.3	0.25	0.133333
20	8	5	24.2	89.3	0.35	0.166667
20	8	5	24.2	89.3	0.4	0.2
20	8	5	24.2	89.3	0.35	0.146341
20	8	5	24.2	89.3	0.4	0.115385
20	8	5	24.2	89.3	0.45	0.148148
20	8	5	24.2	89.3	0.4	0.226415
20	8	5	24.2	89.3	0.4	0.24
20	8	5	24.2	89.3	0.3	0.16
20	8	7	25.2	84.3	0.3	0.0930233
20	8	7	25.2	84.3	0.4	0.144578
20	8	7	25.2	84.3	0.45	0.222222
20	8	7	25.2	84.3	0.6	0.162162
20	8	7	25.2	84.3	0.65	0.193548
20	8	7	25.2	84.3	0.5	0.230769
20	8	7	25.2	84.3	0.7	0.157895
20	8	7	25.2	84.3	0.6	0.193548
20	8	7	25.2	84.3	0.65	0.196721
20	8	7	25.2	84.3	0.4	0.214286
					0.05

## Sheet: Cunninghamia lanceolata
mc	load	height	t	h	flame height	r0
0.05	4	0.02	21	74	0.4	0.375			0.05	4	0.02	0.1	0.4	0.292	0.11144				0.1	0.65	0.3662	0.10554
0.05	4	0.02	21	74	0.35	0.342857			0.05	4	0.03	0.25	0.5	0.37	0.07528				0.2	0.55	0.385	0.07988
0.05	4	0.02	21	74	0.35	0.342857			0.05	5	0.03	0.25	0.4	0.315	0.05798				0.15	0.45	0.3175	0.08225
0.05	4	0.02	21	74	0.12	0.333333			0.05	5	0.05	0.2	0.4	0.32	0.07528				0.15	0.45	0.3073	0.08189
0.05	4	0.02	21	74	0.1	0.444444			0.05	6	0.03	0.3	0.45	0.385	0.05297
0.05	4	0.02	21	74	0.2	0.272727			0.05	6	0.05	0.4	0.65	0.515	0.08182
0.05	4	0.02	21	74	0.3	0.324324			0.1	4	0.02	0.25	0.35	0.315	0.03375
0.05	4	0.02	21	74	0.35	0.255319			0.1	4	0.03	0.2	0.4	0.31	0.06583
0.05	4	0.02	21	74	0.35	0.324324			0.1	5	0.03	0.3	0.55	0.4	0.07454
0.05	4	0.02	21	74	0.4	0.255319			0.1	5	0.05	0.35	0.5	0.425	0.05401				0.1	0.5	0.3036	0.08334
0.05	4	0.03	21	74	0.4	0.352941			0.1	6	0.03	0.35	0.45	0.395	0.03689				0.15	0.55	0.33	0.08773
0.05	4	0.03	21	74	0.25	0.324324			0.1	6	0.05	0.3	0.55	0.465	0.07472				0.25	0.65	0.3981	0.08323
0.05	4	0.03	21	74	0.35	0.235294			0.15	4	0.02	0.2	0.45	0.315	0.07472
0.05	4	0.03	21	74	0.4	0.363636			0.15	4	0.03	0.15	0.45	0.305	0.08317
0.05	4	0.03	21	74	0.45	0.444444			0.15	5	0.03	0.2	0.45	0.31	0.07379
0.05	4	0.03	21	74	0.35	0.333333			0.15	5	0.05	0.15	0.4	0.24	0.07379
0.05	4	0.03	21	74	0.4	0.292683			0.15	6	0.03	0.25	0.4	0.325	0.05401				0.1	0.45	0.2877	0.08738
0.05	4	0.03	21	74	0.3	0.26087			0.15	6	0.05	0.35	0.45	0.41	0.03944				0.15	0.55	0.3358	0.07481
0.05	4	0.03	21	74	0.5	0.214286			0.2	4	0.02	0.15	0.2	0.17	0.02739				0.15	0.65	0.3831	0.10523
0.05	4	0.03	21	74	0.3	0.375			0.2	4	0.03	0.15	0.4	0.285	0.07091
0.05	5	0.03	21	69	0.4	0.352941			0.2	5	0.03	0.2	0.45	0.295	0.07976
0.05	5	0.03	21	69	0.4	0.342857			0.2	5	0.05	0.2	0.45	0.335	0.07835
0.05	5	0.03	21	69	0.35	0.413793			0.2	6	0.03	0.25	0.45	0.335	0.06258
0.05	5	0.03	21	69	0.35	0.4			0.2	6	0.05	0.25	0.45	0.355	0.05503
0.05	5	0.03	21	69	0.3	0.363636
0.05	5	0.03	21	69	0.25	0.272727
0.05	5	0.03	21	69	0.3	0.24
0.05	5	0.03	21	69	0.25	0.244898
0.05	5	0.03	21	69	0.3	0.292683
0.05	5	0.03	21	69	0.25	0.48
0.05	5	0.05	20	96	0.2	0.5
0.05	5	0.05	20	96	0.25	0.428571
0.05	5	0.05	20	96	0.25	0.315789
0.05	5	0.05	20	96	0.35	0.157895
0.05	5	0.05	20	96	0.4	0.3
0.05	5	0.05	20	96	0.25	0.272727
0.05	5	0.05	20	96	0.35	0.226415
0.05	5	0.05	20	96	0.4	0.272727
0.05	5	0.05	20	96	0.4	0.214286
0.05	5	0.05	20	96	0.35	0.375
0.05	6	0.03	22	70	0.45	0.315789
0.05	6	0.03	22	70	0.35	0.266667
0.05	6	0.03	22	70	0.4	0.352941
0.05	6	0.03	22	70	0.4	0.292683
0.05	6	0.03	22	70	0.45	0.315789
0.05	6	0.03	22	70	0.35	0.3
0.05	6	0.03	22	70	0.35	0.315789
0.05	6	0.03	22	70	0.45	0.235294
0.05	6	0.03	22	70	0.35	0.222222
0.05	6	0.03	22	70	0.3	0.2
0.05	6	0.05	21	72	0.45	0.428571
0.05	6	0.05	21	72	0.5	0.324324
0.05	6	0.05	21	72	0.65	0.375
0.05	6	0.05	21	72	0.6	0.3
0.05	6	0.05	21	72	0.6	0.4
0.05	6	0.05	21	72	0.5	0.75
0.05	6	0.05	21	72	0.45	0.6
0.05	6	0.05	21	72	0.55	0.324324
0.05	6	0.05	21	72	0.4	0.244898
0.05	6	0.05	21	72	0.45	0.413793
0.1	4	0.02	20	89	0.3	0.3
0.1	4	0.02	20	89	0.35	0.2
0.1	4	0.02	20	89	0.35	0.196721
0.1	4	0.02	20	89	0.3	0.181818
0.1	4	0.02	20	89	0.3	0.24
0.1	4	0.02	20	89	0.3	0.222222
0.1	4	0.02	20	89	0.35	0.173913
0.1	4	0.02	20	89	0.3	0.184615
0.1	4	0.02	20	89	0.35	0.126316
0.1	4	0.02	20	89	0.25	0.196721
0.1	4	0.03	20	89	0.35	0.266667
0.1	4	0.03	20	89	0.2	0.218182
0.1	4	0.03	20	89	0.4	0.166667
0.1	4	0.03	20	89	0.35	0.176471
0.1	4	0.03	20	89	0.3	0.20339
0.1	4	0.03	20	89	0.35	0.324324
0.1	4	0.03	20	89	0.35	0.272727
0.1	4	0.03	20	89	0.3	0.214286
0.1	4	0.03	20	89	0.3	0.155844
0.1	4	0.03	20	89	0.2	0.173913
0.1	5	0.03	21	84	0.35	0.307692
0.1	5	0.03	21	84	0.4	0.176471
0.1	5	0.03	21	84	0.3	0.222222
0.1	5	0.03	21	84	0.4	0.26087
0.1	5	0.03	21	84	0.55	0.235294
0.1	5	0.03	21	84	0.45	0.210526
0.1	5	0.03	21	84	0.4	0.184615
0.1	5	0.03	21	84	0.45	0.24
0.1	5	0.03	21	84	0.4	0.226415
0.1	5	0.03	21	84	0.3	0.24
0.1	5	0.05	20	88	0.4	0.375
0.1	5	0.05	20	88	0.45	0.315789
0.1	5	0.05	20	88	0.35	0.315789
0.1	5	0.05	20	88	0.4	0.307692
0.1	5	0.05	20	88	0.4	0.24
0.1	5	0.05	20	88	0.45	0.285714
0.1	5	0.05	20	88	0.5	0.342857
0.1	5	0.05	20	88	0.5	0.352941
0.1	5	0.05	20	88	0.45	0.230769
0.1	5	0.05	20	88	0.35	0.206897
0.1	6	0.03	21	89	0.35	0.222222
0.1	6	0.03	21	89	0.4	0.169014
0.1	6	0.03	21	89	0.4	0.218182
0.1	6	0.03	21	89	0.4	0.230769
0.1	6	0.03	21	89	0.35	0.2
0.1	6	0.03	21	89	0.4	0.272727
0.1	6	0.03	21	89	0.45	0.1875
0.1	6	0.03	21	89	0.45	0.173913
0.1	6	0.03	21	89	0.4	0.171429
0.1	6	0.03	21	89	0.35	0.146341
0.1	6	0.05	21	86	0.55	0.521739
0.1	6	0.05	21	86	0.45	0.285714
0.1	6	0.05	21	86	0.5	0.210526
0.1	6	0.05	21	86	0.45	0.24
0.1	6	0.05	21	86	0.55	0.342857
0.1	6	0.05	21	86	0.5	0.230769
0.1	6	0.05	21	86	0.3	0.292683
0.1	6	0.05	21	86	0.5	0.214286
0.1	6	0.05	21	86	0.4	0.184615
0.1	6	0.05	21	86	0.45	0.266667
0.15	4	0.02	20	90	0.3	0.3
0.15	4	0.02	20	90	0.3	0.139535
0.15	4	0.02	20	90	0.35	0.134831
0.15	4	0.02	20	90	0.45	0.171429
0.15	4	0.02	20	90	0.4	0.162162
0.15	4	0.02	20	90	0.25	0.141176
0.15	4	0.02	20	90	0.3	0.179104
0.15	4	0.02	20	90	0.25	0.146341
0.15	4	0.02	20	90	0.35	0.157895
0.15	4	0.02	20	90	0.2	0.155844
0.15	4	0.03	20	87	0.3	0.155844
0.15	4	0.03	20	87	0.35	0.15
0.15	4	0.03	20	87	0.4	0.153846
0.15	4	0.03	20	87	0.3	0.169014
0.15	4	0.03	20	87	0.25	0.151899
0.15	4	0.03	20	87	0.3	0.151899
0.15	4	0.03	20	87	0.3	0.144578
0.15	4	0.03	20	87	0.25	0.148148
0.15	4	0.03	20	87	0.15	0.129032
0.15	4	0.03	20	87	0.45	0.123711
0.15	5	0.03	20	90	0.25	0.26087
0.15	5	0.03	20	90	0.3	0.113208
0.15	5	0.03	20	90	0.35	0.130435
0.15	5	0.03	20	90	0.45	0.218182
0.15	5	0.03	20	90	0.4	0.181818
0.15	5	0.03	20	90	0.2	0.179104
0.15	5	0.03	20	90	0.3	0.139535
0.15	5	0.03	20	90	0.3	0.162162
0.15	5	0.03	20	90	0.25	0.20339
0.15	5	0.03	20	90	0.3	0.131868
0.15	5	0.05	20	96	0.4	0.134831
0.15	5	0.05	20	96	0.2	0.142857
0.15	5	0.05	20	96	0.15	0.151899
0.15	5	0.05	20	96	0.25	0.131868
0.15	5	0.05	20	96	0.2	0.184615
0.15	5	0.05	20	96	0.25	0.179104
0.15	5	0.05	20	96	0.15	0.130435
0.15	5	0.05	20	96	0.25	0.20339
0.15	5	0.05	20	96	0.3	0.173913
0.15	5	0.05	20	96	0.25	0.2
0.15	6	0.03	21	87	0.4	0.244898
0.15	6	0.03	21	87	0.25	0.181818
0.15	6	0.03	21	87	0.4	0.155844
0.15	6	0.03	21	87	0.35	0.226415
0.15	6	0.03	21	87	0.25	0.181818
0.15	6	0.03	21	87	0.3	0.109091
0.15	6	0.03	21	87	0.3	0.162162
0.15	6	0.03	21	87	0.35	0.151899
0.15	6	0.03	21	87	0.3	0.141176
0.15	6	0.03	21	87	0.35	0.134831
0.15	6	0.05	21	89	0.45	0.184615
0.15	6	0.05	21	89	0.4	0.20339
0.15	6	0.05	21	89	0.4	0.16
0.15	6	0.05	21	89	0.35	0.24
0.15	6	0.05	21	89	0.45	0.230769
0.15	6	0.05	21	89	0.4	0.196721
0.15	6	0.05	21	89	0.45	0.2
0.15	6	0.05	21	89	0.45	0.218182
0.15	6	0.05	21	89	0.4	0.1875
0.15	6	0.05	21	89	0.35	0.210526
0.2	4	0.02	19	90	0.15	0.134831
0.2	4	0.02	19	90	0.15	0.106195
0.2	4	0.02	19	90	0.15	0.136364
0.2	4	0.02	19	90	0.2	0.0810811
0.2	4	0.02	19	90	0.2	0.0882353
0.2	4	0.03	22	68	0.4	0.342857
0.2	4	0.03	22	68	0.35	0.2
0.2	4	0.03	22	68	0.25	0.171429
0.2	4	0.03	22	68	0.25	0.142857
0.2	4	0.03	22	68	0.25	0.146341
0.2	4	0.03	22	68	0.3	0.110092
0.2	4	0.03	22	68	0.15	0.104348
0.2	4	0.03	22	68	0.25	0.218182
0.2	4	0.03	22	68	0.35	0.108108
0.2	4	0.03	22	68	0.3	0.142857
0.2	5	0.03	20	85	0.3	0.105263
0.2	5	0.03	20	85	0.35	0.153846
0.2	5	0.03	20	85	0.2	0.115385
0.2	5	0.03	20	85	0.2	0.0909091
0.2	5	0.03	20	85	0.45	0.16
0.2	5	0.03	20	85	0.3	0.131868
0.2	5	0.03	20	85	0.2	0.0294118
0.2	5	0.03	20	85	0.3	0.107143
0.2	5	0.03	20	85	0.35	0.179104
0.2	5	0.03	20	85	0.3	0.16
0.2	5	0.05	20	89	0.25	0.166667
0.2	5	0.05	20	89	0.2	0.106195
0.2	5	0.05	20	89	0.35	0.16
0.2	5	0.05	20	89	0.35	0.153846
0.2	5	0.05	20	89	0.35	0.142857
0.2	5	0.05	20	89	0.4	0.1875
0.2	5	0.05	20	89	0.35	0.151899
0.2	5	0.05	20	89	0.4	0.142857
0.2	5	0.05	20	89	0.25	0.184615
0.2	5	0.05	20	89	0.45	0.137931
0.2	6	0.03	20	84	0.25	0.157895
0.2	6	0.03	20	84	0.35	0.15
0.2	6	0.03	20	84	0.45	0.171429
0.2	6	0.03	20	84	0.35	0.181818
0.2	6	0.03	20	84	0.4	0.157895
0.2	6	0.03	20	84	0.3	0.151899
0.2	6	0.03	20	84	0.35	0.153846
0.2	6	0.03	20	84	0.35	0.162162
0.2	6	0.03	20	84	0.3	0.121212
0.2	6	0.03	20	84	0.25	0.121212
0.2	6	0.05	20	84	0.35	0.218182
0.2	6	0.05	20	84	0.45	0.148148
0.2	6	0.05	20	84	0.25	0.111111
0.2	6	0.05	20	84	0.35	0.206897
0.2	6	0.05	20	84	0.4	0.16
0.2	6	0.05	20	84	0.35	0.230769
0.2	6	0.05	20	84	0.4	0.151899
0.2	6	0.05	20	84	0.35	0.164384
0.2	6	0.05	20	84	0.35	0.129032
0.2	6	0.05	20	84	0.3	0.155844

## Sheet: Phyllostachys eduli
mc	load	height	t	h	flame height	r0
0.05	4	0.02	24	86	0.35	0.444444				0.05	4	0.02	0.3	0.4	0.32	0.03496		0.25	0.75	0.3988	0.12493
0.05	4	0.02	24	86	0.3	0.4				0.05	4	0.03	0.3	0.45	0.38	0.0483		0.05	0.65	0.3885	0.15716
0.05	4	0.02	24	86	0.3	0.363636				0.05	5	0.03	0.25	0.45	0.34	0.06583		0.15	0.7	0.3733	0.14096
0.05	4	0.02	24	86	0.3	0.285714				0.05	5	0.05	0.3	0.5	0.375	0.07546		0.1	0.3	0.19	0.0579
0.05	4	0.02	24	86	0.3	0.375				0.05	6	0.03	0.25	0.43	0.338	0.06233
0.05	4	0.02	24	86	0.3	0.375				0.05	6	0.05	0.55	0.75	0.64	0.06583		0.05	0.45	0.2576	0.09657
0.05	4	0.02	24	86	0.3	0.363636				0.1	4	0.02	0.05	0.2	0.11	0.05164		0.1	0.65	0.3527	0.12161
0.05	4	0.02	24	86	0.35	0.352941				0.1	4	0.03	0.25	0.35	0.31	0.03162		0.1	0.75	0.4431	0.16178
0.05	4	0.02	24	86	0.4	0.324324				0.1	5	0.03	0.35	0.55	0.42	0.07528
0.05	4	0.02	24	86	0.3	0.375				0.1	5	0.05	0.45	0.65	0.52	0.07888
0.05	4	0.03	24	86	0.35	0.461538				0.1	6	0.03	0.3	0.6	0.465	0.09733		0.05	0.4	0.2217	0.09886
0.05	4	0.03	24	86	0.45	0.545455				0.1	6	0.05	0.35	0.6	0.4955	0.0723		0.1	0.6	0.3371	0.11448
0.05	4	0.03	24	86	0.45	0.413793				0.15	4	0.02	0.15	0.3	0.235	0.05297		0.1	0.75	0.4288	0.16626
0.05	4	0.03	24	86	0.4	0.521739				0.15	4	0.03	0.2	0.3	0.24	0.03162
0.05	4	0.03	24	86	0.35	0.375				0.15	5	0.03	0.2	0.45	0.315	0.08182
0.05	4	0.03	24	86	0.3	0.461538				0.15	5	0.05	0.25	0.45	0.39	0.06992
0.05	4	0.03	24	86	0.35	0.428571				0.15	6	0.03	0.4	0.6	0.48	0.07149
0.05	4	0.03	24	86	0.35	0.342857				0.15	6	0.05	0.5	0.7	0.58	0.06749
0.05	4	0.03	24	86	0.4	0.363636				0.2	4	0.03	0.1	0.25	0.175	0.06892
0.05	4	0.03	24	86	0.4	0.444444				0.2	5	0.03	0.15	0.25	0.2167	0.04082
0.05	5	0.03	24	87	0.35	0.545455				0.2	5	0.05	0.1	0.25	0.1722	0.05069
0.05	5	0.03	24	87	0.45	0.4				0.2	6	0.03	0.1	0.15	0.125	0.02887
0.05	5	0.03	24	87	0.4	0.428571				0.2	6	0.05	0.15	0.3	0.225	0.04859
0.05	5	0.03	24	87	0.35	0.285714
0.05	5	0.03	24	87	0.4	0.48
0.05	5	0.03	24	87	0.35	0.352941
0.05	5	0.03	24	87	0.3	0.307692
0.05	5	0.03	24	87	0.25	0.315789
0.05	5	0.03	24	87	0.25	0.3
0.05	5	0.03	24	87	0.3	0.315789
0.05	5	0.05	25	85	0.45	0.5
0.05	5	0.05	25	85	0.3	0.387097
0.05	5	0.05	25	85	0.4	0.324324
0.05	5	0.05	25	85	0.45	0.48
0.05	5	0.05	25	85	0.5	0.4
0.05	5	0.05	25	85	0.3	0.342857
0.05	5	0.05	25	85	0.35	0.4
0.05	5	0.05	25	85	0.3	0.315789
0.05	5	0.05	25	85	0.3	0.272727
0.05	5	0.05	25	85	0.4	0.375
0.05	6	0.03	24	94	0.35	0.6
0.05	6	0.03	24	94	0.35	0.272727
0.05	6	0.03	24	94	0.3	0.285714
0.05	6	0.03	24	94	0.35	0.26087
0.05	6	0.03	24	94	0.4	0.292683
0.05	6	0.03	24	94	0.25	0.26087
0.05	6	0.03	24	94	0.43	0.226415
0.05	6	0.03	24	94	0.3	0.2
0.05	6	0.03	24	94	0.25	0.218182
0.05	6	0.03	24	94	0.4	0.244898
0.05	6	0.05	24	89	0.7	0.6
0.05	6	0.05	24	89	0.7	0.631579
0.05	6	0.05	24	89	0.75	0.631579
0.05	6	0.05	24	89	0.65	0.521739
0.05	6	0.05	24	89	0.65	0.571429
0.05	6	0.05	24	89	0.55	0.461538
0.05	6	0.05	24	89	0.55	0.444444
0.05	6	0.05	24	89	0.6	0.461538
0.05	6	0.05	24	89	0.65	0.4
0.05	6	0.05	24	89	0.6	0.6
0.1	4	0.02	22	92	0.15	0.375
0.1	4	0.02	22	92	0.15	0.3
0.1	4	0.02	22	92	0.2	0.272727
0.1	4	0.02	22	92	0.15	0.363636
0.1	4	0.02	22	92	0.1	0.315789
0.1	4	0.02	22	92	0.1	0.292683
0.1	4	0.02	22	92	0.1	0.196721
0.1	4	0.02	22	92	0.05	0.2
0.1	4	0.02	22	92	0.05	0.214286
0.1	4	0.02	22	92	0.05	0.214286
0.1	4	0.03	24	89	0.3	0.461538
0.1	4	0.03	24	89	0.3	0.333333
0.1	4	0.03	24	89	0.3	0.375
0.1	4	0.03	24	89	0.35	0.461538
0.1	4	0.03	24	89	0.35	0.363636
0.1	4	0.03	24	89	0.3	0.363636
0.1	4	0.03	24	89	0.35	0.266667
0.1	4	0.03	24	89	0.3	0.307692
0.1	4	0.03	24	89	0.3	0.4
0.1	4	0.03	24	89	0.25	0.285714
0.1	5	0.03	24	95	0.4	0.342857
0.1	5	0.03	24	95	0.55	0.352941
0.1	5	0.03	24	95	0.55	0.333333
0.1	5	0.03	24	95	0.45	0.428571
0.1	5	0.03	24	95	0.35	0.3
0.1	5	0.03	24	95	0.4	0.324324
0.1	5	0.03	24	95	0.4	0.333333
0.1	5	0.03	24	95	0.4	0.266667
0.1	5	0.03	24	95	0.35	0.27907
0.1	5	0.03	24	95	0.35	0.292683
0.1	5	0.05	24	87	0.45	0.666667
0.1	5	0.05	24	87	0.55	0.387097
0.1	5	0.05	24	87	0.65	0.461538
0.1	5	0.05	24	87	0.55	0.521739
0.1	5	0.05	24	87	0.5	0.5
0.1	5	0.05	24	87	0.65	0.413793
0.1	5	0.05	24	87	0.45	0.571429
0.1	5	0.05	24	87	0.45	0.342857
0.1	5	0.05	24	87	0.45	0.352941
0.1	5	0.05	24	87	0.5	0.461538
0.1	6	0.03	24	87	0.35	1
0.1	6	0.03	24	87	0.45	0.413793
0.1	6	0.03	24	87	0.55	0.387097
0.1	6	0.03	24	87	0.55	0.285714
0.1	6	0.03	24	87	0.6	0.428571
0.1	6	0.03	24	87	0.55	0.413793
0.1	6	0.03	24	87	0.45	0.315789
0.1	6	0.03	24	87	0.4	0.285714
0.1	6	0.03	24	87	0.3	0.196721
0.1	6	0.03	24	87	0.45	0.315789
0.1	6	0.05	23	94	0.6	0.545455
0.1	6	0.05	23	94	0.6	0.5
0.1	6	0.05	23	94	0.55	0.666667
0.1	6	0.05	23	94	0.5	0.5
0.1	6	0.05	23	94	0.5	0.461538
0.1	6	0.05	23	94	0.5	0.428571
0.1	6	0.05	23	94	0.45	0.342857
0.1	6	0.05	23	94	0.5	0.342857
0.1	6	0.05	23	94	0.45	0.48
0.1	6	0.05	23	94	0.45	0.428571
0.1	6	0.05	23	94	0.35	0.631579
0.15	4	0.02	24	99	0.2	0.230769
0.15	4	0.02	24	99	0.25	0.26087
0.15	4	0.02	24	99	0.3	0.184615
0.15	4	0.02	24	99	0.25	0.24
0.15	4	0.02	24	99	0.3	0.20339
0.15	4	0.02	24	99	0.15	0.162162
0.15	4	0.02	24	99	0.2	0.164384
0.15	4	0.02	24	99	0.3	0.1875
0.15	4	0.02	24	99	0.2	0.210526
0.15	4	0.02	24	99	0.2	0.171429
0.15	4	0.03	24	95	0.3	0.27907
0.15	4	0.03	24	95	0.25	0.206897
0.15	4	0.03	24	95	0.25	0.2
0.15	4	0.03	24	95	0.25	0.25
0.15	4	0.03	24	95	0.25	0.352941
0.15	4	0.03	24	95	0.2	0.235294
0.15	4	0.03	24	95	0.2	0.155844
0.15	4	0.03	24	95	0.25	0.226415
0.15	4	0.03	24	95	0.2	0.130435
0.15	4	0.03	24	95	0.25	0.169014
0.15	5	0.03	24	90	0.3	0.315789
0.15	5	0.03	24	90	0.2	0.26087
0.15	5	0.03	24	90	0.35	0.210526
0.15	5	0.03	24	90	0.4	0.272727
0.15	5	0.03	24	90	0.45	0.307692
0.15	5	0.03	24	90	0.35	0.315789
0.15	5	0.03	24	90	0.35	0.210526
0.15	5	0.03	24	90	0.25	0.196721
0.15	5	0.03	24	90	0.2	0.164384
0.15	5	0.03	24	90	0.3	0.179104
0.15	5	0.05	23	97	0.4	0.375
0.15	5	0.05	23	97	0.4	0.315789
0.15	5	0.05	23	97	0.45	0.352941
0.15	5	0.05	23	97	0.45	0.352941
0.15	5	0.05	23	97	0.45	0.324324
0.15	5	0.05	23	97	0.45	0.342857
0.15	5	0.05	23	97	0.25	0.375
0.15	5	0.05	23	97	0.3	0.266667
0.15	5	0.05	23	97	0.35	0.244898
0.15	5	0.05	23	97	0.4	0.315789
0.15	6	0.03	24	89	0.5	0.571429
0.15	6	0.03	24	89	0.4	0.352941
0.15	6	0.03	24	89	0.55	1.2
0.15	6	0.03	24	89	0.5	0.444444
0.15	6	0.03	24	89	0.55	0.444444
0.15	6	0.03	24	89	0.6	0.375
0.15	6	0.03	24	89	0.45	0.3
0.15	6	0.03	24	89	0.4	0.3
0.15	6	0.03	24	89	0.45	0.363636
0.15	6	0.03	24	89	0.4	0.292683
0.15	6	0.05	24	88	0.6	0.352941
0.15	6	0.05	24	88	0.65	0.444444
0.15	6	0.05	24	88	0.7	0.545455
0.15	6	0.05	24	88	0.65	0.545455
0.15	6	0.05	24	88	0.55	0.363636
0.15	6	0.05	24	88	0.55	0.4
0.15	6	0.05	24	88	0.55	0.428571
0.15	6	0.05	24	88	0.5	0.461538
0.15	6	0.05	24	88	0.55	0.461538
0.15	6	0.05	24	88	0.5	0.545455
0.2	4	0.03	24	96	0.1	0.0991736
0.2	4	0.03	24	96	0.15	0.0895522
0.2	4	0.03	24	96	0.25	0.196721
0.2	4	0.03	24	96	0.2	0.1875
0.2	4	0.03	24	96	0.25	0.190476
0.2	4	0.03	24	96	0.1	0.157895
0.2	4	0.03	24	96
0.2	5	0.03	24	95	0.2	0.173913
0.2	5	0.03	24	95	0.15	0.0882353
0.2	5	0.03	24	95	0.25	0.0839161
0.2	5	0.03	24	95	0.2	0.0685714
0.2	5	0.03	24	95	0.25	0.0882353
0.2	5	0.03	24	95	0.25	0.162162
0.2	5	0.03	24	95
0.2	5	0.05	24	94	0.15	0.153846
0.2	5	0.05	24	94	0.2	0.179104
0.2	5	0.05	24	94	0.25	0.116505
0.2	5	0.05	24	94	0.2	0.101695
0.2	5	0.05	24	94	0.2	0.155844
0.2	5	0.05	24	94	0.2	0.12
0.2	5	0.05	24	94	0.1	0.075
0.2	5	0.05	24	94	0.15	0.0923077
0.2	5	0.05	24	94	0.1	0.0967742
0.2	5	0.05	24	94
0.2	6	0.03	24	92	0.15	0.166667
0.2	6	0.03	24	92	0.1	0.166667
0.2	6	0.03	24	92	0.15	0.0789474
0.2	6	0.03	24	92	0.1	0.0674157
0.2	6	0.05	24	93	0.15	0.206897
0.2	6	0.05	24	93	0.25	0.129032
0.2	6	0.05	24	93	0.2	0.123711
0.2	6	0.05	24	93	0.25	0.196721
0.2	6	0.05	24	93	0.25	0.0909091
0.2	6	0.05	24	93	0.3	0.20339
0.2	6	0.05	24	93	0.25	0.218182
0.2	6	0.05	24	93	0.15	0.0983607
0.2	6	0.05	24	93	0.2	0.125
0.2	6	0.05	24	93	0.25	0.125

## Sheet: Cryptomeria japonica
mc	load	height	t	h	flame height	r0
0.05	4	0.02	21	88	0.45	0.375			0.05	4	0.02	0.35	0.55	0.43	0.05869			0.35	0.85	0.5557	0.14635
0.05	4	0.02	21	88	0.4	0.5			0.05		0.03	0.35	0.45	0.394	0.03688			0.15	0.8	0.4742	0.16169
0.05	4	0.02	21	88	0.45	0.285714			0.05	5	0.03	0.4	0.7	0.51	0.1075			0.2	0.5	0.3642	0.06182
0.05	4	0.02	21	88	0.45	0.342857			0.05		0.05	0.5	0.75	0.63	0.08882			0.3	0.65	0.4458	0.06968
0.05	4	0.02	21	88	0.55	0.27907			0.05	6	0.03	0.5	0.75	0.655	0.0956
0.05	4	0.02	21	88	0.4	0.444444			0.05		0.05	0.45	0.85	0.715	0.11316			0.2	0.55	0.3918	0.06336
0.05	4	0.02	21	88	0.35	0.266667			0.1	4	0.02	0.3	0.45	0.375	0.04859			0.15	0.75	0.4337	0.12573
0.05	4	0.02	21	88	0.45	0.342857			0.1		0.03	0.35	0.55	0.43	0.06749			0.3	0.85	0.5544	0.14824
0.05	4	0.02	21	88	0.45	0.292683			0.1	5	0.03	0.4	0.6	0.475	0.07169
0.05	4	0.02	21	88	0.35	0.25			0.1		0.05	0.15	0.4	0.27	0.07888			0.2	0.55	0.3825	0.06655
0.05	4	0.03	21	90	0.4	0.363636			0.1	6	0.03	0.4	0.75	0.61	0.11499			0.25	0.75	0.4645	0.11314
0.05	4	0.03	21	90	0.4	0.5			0.1		0.05	0.45	0.8	0.685	0.10288			0.15	0.85	0.4919	0.1751
0.05	4	0.03	21	90	0.4	0.292683			0.15	4	0.02	0.2	0.45	0.335	0.06258
0.05	4	0.03	21	90	0.45	0.387097			0.15		0.03	0.25	0.45	0.355	0.05986
0.05	4	0.03	21	90	0.35	0.292683			0.15	5	0.03	0.3	0.45	0.38	0.0483
0.05	4	0.03	21	90	0.45	0.226415			0.15		0.05	0.25	0.4	0.325	0.04249
0.05	4	0.03	21	90	0.35	0.315789			0.15	6	0.03	0.3	0.5	0.405	0.06852
0.05	4	0.03	21	90	0.35	0.255319			0.15		0.05	0.3	0.5	0.385	0.05798
0.05	4	0.03	21	90	0.4	0.3			0.2	4	0.02	0.3	0.5	0.39	0.06583
0.05	4	0.03	21	90	0.39	0.325958			0.2		0.03	0.35	0.5	0.425	0.04249
0.05	5	0.03	21	89	0.5	0.48			0.2	5	0.03	0.35	0.55	0.435	0.05798
0.05	5	0.03	21	89	0.6	0.461538			0.2		0.05	0.35	0.55	0.445	0.05503
0.05	5	0.03	21	89	0.6	0.428571			0.2	6	0.03	0.4	0.65	0.5	0.07817
0.05	5	0.03	21	89	0.7	0.333333			0.2		0.05	0.4	0.6	0.48	0.06749
0.05	5	0.03	21	89	0.55	0.333333
0.05	5	0.03	21	89	0.55	0.307692
0.05	5	0.03	21	89	0.4	0.26087
0.05	5	0.03	21	89	0.4	0.266667
0.05	5	0.03	21	89	0.4	0.315789
0.05	5	0.03	21	89	0.4	0.26087
0.05	5	0.05	21	87	0.6	0.571429
0.05	5	0.05	21	87	0.75	0.413793
0.05	5	0.05	21	87	0.6	0.387097
0.05	5	0.05	21	87	0.7	0.4
0.05	5	0.05	21	87	0.7	0.352941
0.05	5	0.05	21	87	0.6	0.4
0.05	5	0.05	21	87	0.75	0.315789
0.05	5	0.05	21	87	0.55	0.272727
0.05	5	0.05	21	87	0.5	0.315789
0.05	5	0.05	21	87	0.55	0.375
0.05	6	0.03	21	84	0.5	0.413793
0.05	6	0.03	21	84	0.7	0.387097
0.05	6	0.03	21	84	0.75	0.342857
0.05	6	0.03	21	84	0.75	0.363636
0.05	6	0.03	21	84	0.75	0.5
0.05	6	0.03	21	84	0.65	0.307692
0.05	6	0.03	21	84	0.65	0.387097
0.05	6	0.03	21	84	0.7	0.375
0.05	6	0.03	21	84	0.6	0.244898
0.05	6	0.03	21	84	0.5	0.25
0.05	6	0.05	21	88	0.7	0.6
0.05	6	0.05	21	88	0.8	0.413793
0.05	6	0.05	21	88	0.8	0.521739
0.05	6	0.05	21	88	0.85	0.387097
0.05	6	0.05	21	88	0.7	0.48
0.05	6	0.05	21	88	0.8	0.4
0.05	6	0.05	21	88	0.7	0.352941
0.05	6	0.05	21	88	0.7	0.387097
0.05	6	0.05	21	88	0.45	0.26087
0.05	6	0.05	21	88	0.65	0.363636
0.1	4	0.02	20	93	0.35	0.26087
0.1	4	0.02	20	93	0.35	0.230769
0.1	4	0.02	20	93	0.45	0.3
0.1	4	0.02	20	93	0.4	0.4
0.1	4	0.02	20	93	0.35	0.206897
0.1	4	0.02	20	93	0.35	0.272727
0.1	4	0.02	20	93	0.45	0.266667
0.1	4	0.02	20	93	0.35	0.25
0.1	4	0.02	20	93	0.4	0.196721
0.1	4	0.02	20	93	0.3	0.244898
0.1	4	0.03	20	96	0.5	0.307692
0.1	4	0.03	20	96	0.55	0.413793
0.1	4	0.03	20	96	0.35	0.226415
0.1	4	0.03	20	96	0.4	0.3
0.1	4	0.03	20	96	0.35	0.235294
0.1	4	0.03	20	96	0.45	0.235294
0.1	4	0.03	20	96	0.4	0.272727
0.1	4	0.03	20	96	0.5	0.230769
0.1	4	0.03	20	96	0.4	0.266667
0.1	4	0.03	20	96	0.4	0.25
0.1	5	0.03	20	93	0.45	0.363636
0.1	5	0.03	20	93	0.4	0.48
0.1	5	0.03	20	93	0.4	0.352941
0.1	5	0.03	20	93	0.55	0.324324
0.1	5	0.03	20	93	0.4	0.26087
0.1	5	0.03	20	93	0.5	0.3
0.1	5	0.03	20	93	0.55	0.3
0.1	5	0.03	20	93	0.6	0.324324
0.1	5	0.03	20	93	0.45	0.26087
0.1	5	0.03	20	93	0.45	0.173913
0.1	5	0.05	21	91	0.3	0.48
0.1	5	0.05	21	91	0.25	0.444444
0.1	5	0.05	21	91	0.2	0.292683
0.1	5	0.05	21	91	0.4	0.255319
0.1	5	0.05	21	91	0.35	0.25
0.1	5	0.05	21	91	0.35	0.24
0.1	5	0.05	21	91	0.25	0.25
0.1	5	0.05	21	91	0.25	0.226415
0.1	5	0.05	21	91	0.15	0.190476
0.1	5	0.05	21	91	0.2	0.218182
0.1	6	0.03	21	91	0.7	0.315789
0.1	6	0.03	21	91	0.75	0.324324
0.1	6	0.03	21	91	0.75	0.324324
0.1	6	0.03	21	91	0.55	0.3
0.1	6	0.03	21	91	0.5	0.315789
0.1	6	0.03	21	91	0.4	0.285714
0.1	6	0.03	21	91	0.6	0.333333
0.1	6	0.03	21	91	0.6	0.222222
0.1	6	0.03	21	91	0.55	0.342857
0.1	6	0.03	21	91	0.7	0.226415
0.1	6	0.05	21	92	0.65	0.4
0.1	6	0.05	21	92	0.6	0.413793
0.1	6	0.05	21	92	0.65	0.521739
0.1	6	0.05	21	92	0.75	0.461538
0.1	6	0.05	21	92	0.75	0.375
0.1	6	0.05	21	92	0.7	0.342857
0.1	6	0.05	21	92	0.75	0.352941
0.1	6	0.05	21	92	0.8	0.521739
0.1	6	0.05	21	92	0.75	0.3
0.1	6	0.05	21	92	0.45	0.285714
0.15	4	0.02	21	83	0.35	0.244898
0.15	4	0.02	21	83	0.45	0.2
0.15	4	0.02	21	83	0.35	0.176471
0.15	4	0.02	21	83	0.35	0.24
0.15	4	0.02	21	83	0.35	0.2
0.15	4	0.02	21	83	0.3	0.255319
0.15	4	0.02	21	83	0.35	0.20339
0.15	4	0.02	21	83	0.35	0.153846
0.15	4	0.02	21	83	0.2	0.157895
0.15	4	0.02	21	83	0.3	0.20339
0.15	4	0.03	21	81	0.3	0.26087
0.15	4	0.03	21	81	0.35	0.193548
0.15	4	0.03	21	81	0.35	0.222222
0.15	4	0.03	21	81	0.3	0.226415
0.15	4	0.03	21	81	0.4	0.20339
0.15	4	0.03	21	81	0.45	0.324324
0.15	4	0.03	21	81	0.4	0.176471
0.15	4	0.03	21	81	0.35	0.153846
0.15	4	0.03	21	81	0.4	0.190476
0.15	4	0.03	21	81	0.25	0.184615
0.15	5	0.03	21	80	0.35	0.235294
0.15	5	0.03	21	80	0.4	0.24
0.15	5	0.03	21	80	0.35	0.155844
0.15	5	0.03	21	80	0.35	0.15
0.15	5	0.03	21	80	0.3	0.184615
0.15	5	0.03	21	80	0.4	0.2
0.15	5	0.03	21	80	0.45	0.157895
0.15	5	0.03	21	80	0.45	0.196721
0.15	5	0.03	21	80	0.35	0.181818
0.15	5	0.03	21	80	0.4	0.146341
0.15	5	0.05	20	96	0.35	0.333333
0.15	5	0.05	20	96	0.3	0.184615
0.15	5	0.05	20	96	0.35	0.190476
0.15	5	0.05	20	96	0.25	0.193548
0.15	5	0.05	20	96	0.3	0.2
0.15	5	0.05	20	96	0.3	0.181818
0.15	5	0.05	20	96	0.35	0.26087
0.15	5	0.05	20	96	0.3	0.226415
0.15	5	0.05	20	96	0.35	0.173913
0.15	5	0.05	20	96	0.4	0.157895
0.15	6	0.03	21	84	0.4	0.196721
0.15	6	0.03	21	84	0.45	0.206897
0.15	6	0.03	21	84	0.45	0.24
0.15	6	0.03	21	84	0.5	0.196721
0.15	6	0.03	21	84	0.5	0.190476
0.15	6	0.03	21	84	0.35	0.244898
0.15	6	0.03	21	84	0.35	0.164384
0.15	6	0.03	21	84	0.3	0.206897
0.15	6	0.03	21	84	0.35	0.1875
0.15	6	0.03	21	84	0.4	0.139535
0.15	6	0.05	21	91	0.35	0.352941
0.15	6	0.05	21	91	0.4	0.214286
0.15	6	0.05	21	91	0.4	0.20339
0.15	6	0.05	21	91	0.4	0.24
0.15	6	0.05	21	91	0.35	0.206897
0.15	6	0.05	21	91	0.5	0.25
0.15	6	0.05	21	91	0.45	0.222222
0.15	6	0.05	21	91	0.35	0.1875
0.15	6	0.05	21	91	0.3	0.210526
0.15	6	0.05	21	91	0.35	0.2
0.2	4	0.02	21	86	0.3	0.4
0.2	4	0.02	21	86	0.3	0.179104
0.2	4	0.02	21	86	0.4	0.266667
0.2	4	0.02	21	86	0.45	0.244898
0.2	4	0.02	21	86	0.35	0.25
0.2	4	0.02	21	86	0.4	0.266667
0.2	4	0.02	21	86	0.45	0.218182
0.2	4	0.02	21	86	0.4	0.2
0.2	4	0.02	21	86	0.5	0.25
0.2	4	0.02	21	86	0.35	0.342857
0.2	4	0.03	21	87	0.45	0.4
0.2	4	0.03	21	87	0.45	0.255319
0.2	4	0.03	21	87	0.5	0.27907
0.2	4	0.03	21	87	0.45	0.226415
0.2	4	0.03	21	87	0.4	0.1875
0.2	4	0.03	21	87	0.4	0.214286
0.2	4	0.03	21	87	0.4	0.272727
0.2	4	0.03	21	87	0.35	0.184615
0.2	4	0.03	21	87	0.4	0.255319
0.2	4	0.03	21	87	0.45	0.25
0.2	5	0.03	20	91	0.35	0.315789
0.2	5	0.03	20	91	0.45	0.235294
0.2	5	0.03	20	91	0.45	0.184615
0.2	5	0.03	20	91	0.55	0.292683
0.2	5	0.03	20	91	0.5	0.352941
0.2	5	0.03	20	91	0.4	0.235294
0.2	5	0.03	20	91	0.4	0.184615
0.2	5	0.03	20	91	0.4	0.24
0.2	5	0.03	20	91	0.45	0.181818
0.2	5	0.03	20	91	0.4	0.226415
0.2	5	0.05	20	90	0.35	0.235294
0.2	5	0.05	20	90	0.4	0.266667
0.2	5	0.05	20	90	0.45	0.24
0.2	5	0.05	20	90	0.45	0.218182
0.2	5	0.05	20	90	0.45	0.285714
0.2	5	0.05	20	90	0.5	0.27907
0.2	5	0.05	20	90	0.45	0.210526
0.2	5	0.05	20	90	0.55	0.266667
0.2	5	0.05	20	90	0.45	0.210526
0.2	5	0.05	20	90	0.4	0.179104
0.2	6	0.03	21	76	0.45	0.184615
0.2	6	0.03	21	76	0.65	0.193548
0.2	6	0.03	21	76	0.6	0.235294
0.2	6	0.03	21	76	0.55	0.210526
0.2	6	0.03	21	76	0.5	0.307692
0.2	6	0.03	21	76	0.4	0.218182
0.2	6	0.03	21	76	0.45	0.235294
0.2	6	0.03	21	76	0.45	0.20339
0.2	6	0.03	21	76	0.5	0.244898
0.2	6	0.03	21	76	0.45	0.190476
0.2	6	0.05	21	68	0.45	0.24
0.2	6	0.05	21	68	0.45	0.244898
0.2	6	0.05	21	68	0.55	0.214286
0.2	6	0.05	21	68	0.5	0.2
0.2	6	0.05	21	68	0.45	0.222222
0.2	6	0.05	21	68	0.4	0.196721
0.2	6	0.05	21	68	0.6	0.20339
0.2	6	0.05	21	68	0.55	0.2
0.2	6	0.05	21	68	0.45	0.218182
0.2	6	0.05	21	68	0.4	0.25

## Sheet: summary
flame height	r0	flame height	r0	flame height	r0	flame height	r0	flame height	r0	flame height	r0	flame height	r0	flame height	r0
0.3	0.255319	0.1	0.24	0.25	0.363636	0.3	0.428571	0.25	0.285714	0.4	0.375	0.35	0.444444	0.45	0.375
0.25	0.266667	0.15	0.292683	0.3	0.428571	0.2	0.141176	0.2	0.206897	0.35	0.342857	0.3	0.4	0.4	0.5
0.15	0.218182	0.2	0.3	0.25	0.521739	0.35	0.0983607	0.35	0.193548	0.35	0.342857	0.3	0.363636	0.45	0.285714
0.25	0.214286	0.25	0.333333	0.25	0.444444	0.15	0.129032	0.35	0.266667	0.12	0.333333	0.3	0.285714	0.45	0.342857
0.55	0.363636	0.25	0.352941	0.35	0.4	0.15	0.134831	0.25	0.25	0.1	0.444444	0.3	0.375	0.55	0.27907		Statistic
0.55	0.352941	0.25	0.206897	0.25	0.387097	0.15	0.11215	0.25	0.210526	0.2	0.272727	0.3	0.375	0.4	0.444444		variable	mean	min	0.25	0.75	max
0.5	0.285714	0.2	0.461538	0.4	0.363636	0.2	0.108108	0.3	0.218182	0.3	0.324324	0.3	0.363636	0.35	0.266667		flame height	0.40878	0.15	0.35	0.5	0.8
0.55	0.292683	0.15	0.206897	0.35	0.4	0.15	0.134831	0.3	0.184615	0.35	0.255319	0.35	0.352941	0.45	0.342857		r0	0.20044	0.09231	0.16	0.23529	0.46154
0.6	0.324324	0.1	0.196721	0.35	0.352941	0.1	0.15	0.25	0.206897	0.35	0.324324	0.4	0.324324	0.45	0.292683		flame height_1	0.6162	0.1	0.45	0.8	1.2
0.45	0.266667	0.1	0.179104	0.25	0.363636	0.1	0.0810811	0.2	0.210526	0.4	0.255319	0.3	0.375	0.35	0.25		r0_1	0.37938	0.15584	0.3	0.44444	1.09091
0.4	0.333333	0.7	0.48	0.2	0.315789	0.2	0.142857	0.4	0.26087	0.4	0.352941	0.35	0.461538	0.4	0.363636		flame height_2	0.4664	0.05	0.3	0.65	0.85
0.6	0.26087	0.65	0.6	0.3	0.352941	0.3	0.164384	0.3	0.387097	0.25	0.324324	0.45	0.545455	0.4	0.5		r0_2	0.35758	0.15789	0.29094	0.41379	0.8
0.65	0.285714	0.5	0.5	0.35	0.4	0.2	0.190476	0.35	0.333333	0.35	0.235294	0.45	0.413793	0.4	0.292683		flame height_3	0.18071	0	0.1	0.25	0.4
0.65	0.266667	0.55	0.48	0.4	0.461538	0.1	0.142857	0.4	0.292683	0.4	0.363636	0.4	0.521739	0.45	0.387097		r0_3	0.11462	0.06	0.08305	0.1356	0.42857
0.65	0.25	0.5	0.631579	0.25	0.387097	0.2	0.162162	0.3	0.292683	0.45	0.444444	0.35	0.375	0.35	0.292683		flame height_4	0.3492	0	0.2125	0.45	0.85
0.7	0.3	0.6	0.5	0.3	0.428571	0.1	0.101695	0.3	0.235294	0.35	0.333333	0.3	0.461538	0.45	0.226415		r0_4	0.20245	0.06522	0.13953	0.25	1
0.4	0.315789	0.65	0.6	0.35	0.342857	0.05	0.134831	0.45	0.315789	0.4	0.292683	0.35	0.428571	0.35	0.315789		flame height_5	0.34477	0.1	0.3	0.4	0.65
0.55	0.26087	0.6	0.428571	0.3	0.4	0.05	0.108108	0.45	0.27907	0.3	0.26087	0.35	0.342857	0.35	0.255319		r0_5	0.22389	0.02941	0.15385	0.27273	0.75
0.55	0.235294	0.5	0.4	0.25	0.333333	0.1	0.104348	0.35	0.235294	0.5	0.214286	0.4	0.363636	0.4	0.3		flame height_6	0.3501	0	0.25	0.45	0.75
0.75	0.352941	0.55	0.342857	0.15	0.342857	0.15	0.097561	0.2	0.181818	0.3	0.375	0.4	0.444444	0.39	0.325958		r0_6	0.3268	0.0674	0.2069	0.4138	1.2
0.75	0.307692	0.75	0.5	0.4	0.3	0.1	0.137931	0.35	0.230769	0.4	0.352941	0.35	0.545455	0.5	0.48		flame height_7	0.45996	0.15	0.35	0.55	0.85
0.8	0.375	0.65	0.413793	0.35	0.428571	0.1	0.10084	0.4	0.27907	0.4	0.342857	0.45	0.4	0.6	0.461538		r0_7	0.27807	0.13953	0.2078	0.32555	0.6
0.75	0.375	0.65	0.375	0.45	0.375	0.15	0.0764331	0.35	0.315789	0.35	0.413793	0.4	0.428571	0.6	0.428571
0.7	0.461538	0.6	0.48	0.3	0.342857			0.35	0.3	0.35	0.4	0.35	0.285714	0.7	0.333333
0.6	0.244898	0.55	0.333333	0.35	0.324324			0.35	0.27907	0.3	0.363636	0.4	0.48	0.55	0.333333
0.35	0.324324	0.45	0.428571	0.15	0.428571	0.2	0.133333	0.45	0.27907	0.25	0.272727	0.35	0.352941	0.55	0.307692
0.35	0.193548	0.45	0.342857	0.2	0.292683	0.3	0.11215	0.4	0.352941	0.3	0.24	0.3	0.307692	0.4	0.26087
0.35	0.2	0.4	0.333333	0.15	0.428571	0.2	0.115385	0.45	0.292683	0.25	0.244898	0.25	0.315789	0.4	0.266667
0.35	0.235294	0.4	0.461538	0.15	0.26087	0.15	0.0727273	0.4	0.27907	0.3	0.292683	0.25	0.3	0.4	0.315789
0.35	0.255319	0.4	0.333333	0.15	0.307692	0.15	0.107143	0.45	0.244898	0.25	0.48	0.3	0.315789	0.4	0.26087
0.35	0.190476	0.8	0.6	0.5	0.571429	0.3	0.214286	0.4	0.342857	0.2	0.5	0.45	0.5	0.6	0.571429
0.4	0.190476	0.7	0.545455	0.45	0.342857	0.2	0.144578	0.35	0.292683	0.25	0.428571	0.3	0.387097	0.75	0.413793
0.35	0.235294	0.65	0.4	0.55	0.428571	0.35	0.103448	0.35	0.244898	0.25	0.315789	0.4	0.324324	0.6	0.387097
0.4	0.210526	0.65	0.5	0.55	0.5	0.3	0.1875	0.4	0.193548	0.35	0.157895	0.45	0.48	0.7	0.4
0.25	0.164384	0.7	0.5	0.5	0.461538	0.35	0.20339	0.35	0.210526	0.4	0.3	0.5	0.4	0.7	0.352941
0.5	0.3	0.65	0.428571	0.55	0.428571	0.3	0.136364	0.35	0.181818	0.25	0.272727	0.3	0.342857	0.6	0.4
0.45	0.266667	0.55	0.428571	0.55	0.4	0.15	0.12766	0.45	0.226415	0.35	0.226415	0.35	0.4	0.75	0.315789
0.4	0.3	0.6	0.48	0.5	0.4	0.2	0.0805369	0.35	0.235294	0.4	0.272727	0.3	0.315789	0.55	0.272727
0.35	0.226415	0.45	0.428571	0.45	0.375	0.2	0.130435	0.4	0.244898	0.4	0.214286	0.3	0.272727	0.5	0.315789
0.35	0.176471	0.55	0.324324	0.35	0.333333	0.25	0.141176	0.45	0.218182	0.35	0.375	0.4	0.375	0.55	0.375
0.35	0.25	0.8	0.631579	0.5	0.375	0.3	0.162162	0.35	0.235294	0.45	0.315789	0.35	0.6	0.5	0.413793
0.4	0.235294	0.65	0.4	0.6	0.413793	0.2	0.125	0.3	0.25	0.35	0.266667	0.35	0.272727	0.7	0.387097
0.3	0.173913	0.65	0.444444	0.65	0.428571	0.35	0.123711	0.3	0.210526	0.4	0.352941	0.3	0.285714	0.75	0.342857
0.4	0.184615	0.6	0.413793	0.65	0.387097	0.4	0.137931	0.4	0.272727	0.4	0.292683	0.35	0.26087	0.75	0.363636
0.2	0.2	0.65	0.5	0.65	0.413793	0.25	0.126316	0.4	0.16	0.45	0.315789	0.4	0.292683	0.75	0.5
0.35	0.184615	0.6	0.444444	0.6	0.387097	0.2	0.116505	0.25	0.193548	0.35	0.3	0.25	0.26087	0.65	0.307692
0.35	0.244898	0.6	0.413793	0.5	0.4	0.25	0.121212	0.3	0.193548	0.35	0.315789	0.43	0.226415	0.65	0.387097
0.35	0.20339	0.5	0.387097	0.5	0.352941	0.25	0.146341	0.3	0.193548	0.45	0.235294	0.3	0.2	0.7	0.375
0.4	0.181818	0.5	0.387097	0.45	0.4	0.2	0.130435	0.35	0.292683	0.35	0.222222	0.25	0.218182	0.6	0.244898
0.4	0.324324	0.5	0.324324	0.4	0.324324	0.3	0.109091	0.35	0.222222	0.3	0.2	0.4	0.244898	0.5	0.25
0.35	0.210526	0.8	0.5	0.6	0.521739	0.35	0.146341	0.45	0.6	0.45	0.428571	0.7	0.6	0.7	0.6
0.45	0.190476	0.75	0.461538	0.65	0.571429	0.4	0.1875	0.5	0.375	0.5	0.324324	0.7	0.631579	0.8	0.413793
0.35	0.176471	0.8	0.631579	0.7	0.521739	0.3	0.0983607	0.5	0.244898	0.65	0.375	0.75	0.631579	0.8	0.521739
0.35	0.173913	0.8	0.545455	0.7	0.545455	0.4	0.142857	0.5	0.375	0.6	0.3	0.65	0.521739	0.85	0.387097
0.3	0.193548	0.75	0.6	0.75	0.324324	0.25	0.107143	0.45	0.3	0.6	0.4	0.65	0.571429	0.7	0.48
0.35	0.307692	0.7	0.8	0.6	0.8	0.2	0.162162	0.45	0.315789	0.5	0.75	0.55	0.461538	0.8	0.4
0.35	0.214286	0.8	0.444444	0.65	0.666667	0.15	0.0967742	0.5	0.272727	0.45	0.6	0.55	0.444444	0.7	0.352941
0.25	0.210526	0.85	0.545455	0.65	0.571429	0.3	0.102564	0.45	0.324324	0.55	0.324324	0.6	0.461538	0.7	0.387097
0.25	0.214286	0.75	0.521739	0.65	0.461538	0.15	0.0944882	0.45	0.387097	0.4	0.244898	0.65	0.4	0.45	0.26087
0.35	0.179104	0.7	0.413793	0.5	0.3	0.3	0.136364	0.45	0.324324	0.45	0.413793	0.6	0.6	0.65	0.363636
0.35	0.173913	0.45	0.387097	0.6	0.230769	0.25	0.166667	0.35	0.206897	0.3	0.3	0.15	0.375	0.35	0.26087
0.4	0.190476	0.75	0.521739	0.7	0.292683	0.2	0.155844	0.35	0.387097	0.35	0.2	0.15	0.3	0.35	0.230769
0.45	0.181818	0.85	0.5	0.75	0.352941	0.2	0.0909091	0.65	0.16	0.35	0.196721	0.2	0.272727	0.45	0.3
0.35	0.155844	0.9	0.4	0.75	0.413793	0.2	0.116505	0.5	0.1	0.3	0.181818	0.15	0.363636	0.4	0.4
0.4	0.136364	1	0.631579	0.8	0.387097	0.2	0.134831	0.75	0.218182	0.3	0.24	0.1	0.315789	0.35	0.206897
0.55	0.214286	0.95	0.444444	0.8	0.444444	0.2	0.114286	0.65	0.206897	0.3	0.222222	0.1	0.292683	0.35	0.272727
0.6	0.24	1	0.571429	0.8	0.461538	0.25	0.136364	0.65	0.3	0.35	0.173913	0.1	0.196721	0.45	0.266667
0.5	0.27907	0.9	0.375	0.8	0.461538	0.25	0.11215	0.65	0.27907	0.3	0.184615	0.05	0.2	0.35	0.25
0.5	0.266667	0.85	0.387097	0.85	0.5	0.2	0.122449	0.8	0.26087	0.35	0.126316	0.05	0.214286	0.4	0.196721
0.55	0.25	0.4	0.324324	0.6	0.6	0.3	0.134831	0.2	0.307692	0.25	0.196721	0.05	0.214286	0.3	0.244898
0.55	0.244898	0.5	0.342857	0.5	0.5	0.2	0.12766	0.3	0.190476	0.35	0.266667	0.3	0.461538	0.5	0.307692
0.45	0.206897	0.7	0.631579	0.7	0.387097	0.1	0.0710059	0.6	0.333333	0.2	0.218182	0.3	0.333333	0.55	0.413793
0.45	0.2	0.8	0.375	0.75	0.352941	0.15	0.0718563	0.65	0.25	0.4	0.166667	0.3	0.375	0.35	0.226415
0.5	0.222222	0.95	0.387097	0.75	0.387097	0.15	0.0722892	0.75	0.352941	0.35	0.176471	0.35	0.461538	0.4	0.3
0.55	0.214286	1.05	0.705882	0.8	0.545455	0.2	0.0789474	0.8	0.324324	0.3	0.20339	0.35	0.363636	0.35	0.235294
0.55	0.255319	1.05	0.8	0.8	0.428571			0.85	0.292683	0.35	0.324324	0.3	0.363636	0.45	0.235294
0.5	0.292683	1.05	0.461538	0.85	0.324324	0.3	0.125	0.8	0.324324	0.35	0.272727	0.35	0.266667	0.4	0.272727
0.65	0.26087	1.05	0.428571	0.85	0.352941	0.25	0.137931	0.7	0.222222	0.3	0.214286	0.3	0.307692	0.5	0.230769
0.7	0.292683	0.95	0.3	0.7	0.428571	0.2	0.164384	0.7	0.27907	0.3	0.155844	0.3	0.4	0.4	0.266667
0.5	0.27907	0.5	0.521739	0.5	0.342857	0.25	0.1	0.4	0.230769	0.2	0.173913	0.25	0.285714	0.4	0.25
0.55	0.285714	0.7	0.342857	0.55	0.255319	0.2	0.114286	0.35	0.206897	0.35	0.307692	0.4	0.342857	0.45	0.363636
0.5	0.222222	0.85	0.4	0.7	0.4	0.25	0.10084	0.65	1	0.4	0.176471	0.55	0.352941	0.4	0.48
0.45	0.244898	1.1	0.666667	0.7	0.285714	0.3	0.131868	0.7	0.48	0.3	0.222222	0.55	0.333333	0.4	0.352941
0.6	0.255319	1.15	0.571429	0.75	0.272727	0.25	0.106195	0.75	0.266667	0.4	0.26087	0.45	0.428571	0.55	0.324324
0.35	0.166667	1.2	0.6	0.75	0.307692	0.2	0.123711	0.85	0.292683	0.55	0.235294	0.35	0.3	0.4	0.26087
0.35	0.214286	1.2	0.6	0.75	0.413793	0.15	0.111111	0.8	0.210526	0.45	0.210526	0.4	0.324324	0.5	0.3
0.3	0.151899	1.2	0.444444	0.75	0.315789	0.3	0.122449	0.6	0.184615	0.4	0.184615	0.4	0.333333	0.55	0.3
0.25	0.173913	1.15	1.09091	0.75	0.255319	0.15	0.142857	0.75	0.272727	0.45	0.24	0.4	0.266667	0.6	0.324324
0.35	0.137931	1.2	0.521739	0.75	0.285714	0.1	0.0944882	0.8	0.244898	0.4	0.226415	0.35	0.27907	0.45	0.26087
0.25	0.131868	0.7	0.324324	0.5	0.75	0.15	0.0769231	0.4	0.155844	0.3	0.24	0.35	0.292683	0.45	0.173913
0.25	0.117647	0.2	0.244898	0.25	0.375	0.2	0.0944882	0.15	0.181818	0.4	0.375	0.45	0.666667	0.3	0.48
0.35	0.171429	0.15	0.235294	0.3	0.387097	0.2	0.0863309	0.1	0.116505	0.45	0.315789	0.55	0.387097	0.25	0.444444
0.35	0.179104	0.2	0.218182	0.35	0.315789	0.35	0.181818	0.2	0.0863309	0.35	0.315789	0.65	0.461538	0.2	0.292683
0.3	0.169014	0.25	0.218182	0.35	0.285714	0.1	0.0745342	0.2	0.25	0.4	0.307692	0.55	0.521739	0.4	0.255319
0.2	0.0923077	0.25	0.214286	0.25	0.3	0.2	0.0666667	0.35	0.20339	0.4	0.24	0.5	0.5	0.35	0.25
0.4	0.148148	0.15	0.25	0.2	0.315789	0.35	0.12766	0.25	0.387097	0.45	0.285714	0.65	0.413793	0.35	0.24
0.35	0.169014	0.15	0.196721	0.25	0.428571	0.05	0.0685714	0.35	0.181818	0.5	0.342857	0.45	0.571429	0.25	0.25
0.25	0.164384	0.15	0.206897	0.25	0.292683	0.05	0.0677966	0.2	0.141176	0.5	0.352941	0.45	0.342857	0.25	0.226415
0.35	0.131868	0.1	0.230769	0.3	0.266667	0.05	0.0612245	0.1	0.176471	0.45	0.230769	0.45	0.352941	0.15	0.190476
0.35	0.146341	0.1	0.162162	0.05	0.235294	0.05	0.0888889	0.2	0.12	0.35	0.206897	0.5	0.461538	0.2	0.218182
0.35	0.235294	0.5	0.545455	0.4	0.3	0.05	0.0839161	0.3	0.333333	0.35	0.222222	0.35	1	0.7	0.315789
0.4	0.181818	0.4	0.342857	0.45	0.315789	0.05	0.0794702	0.2	0.272727	0.4	0.169014	0.45	0.413793	0.75	0.324324
0.35	0.1875	0.3	0.292683	0.35	0.6	0.05	0.0869565	0.25	0.24	0.4	0.218182	0.55	0.387097	0.75	0.324324
0.4	0.166667	0.45	0.26087	0.5	0.387097	0.05	0.0888889	0.25	0.266667	0.4	0.230769	0.55	0.285714	0.55	0.3
0.3	0.155844	0.4	0.315789	0.45	0.413793	0.1	0.0645161	0.2	0.179104	0.35	0.2	0.6	0.428571	0.5	0.315789
0.4	0.141176	0.4	0.324324	0.4	0.375	0.1	0.0857143	0.2	0.193548	0.4	0.272727	0.55	0.413793	0.4	0.285714
0.4	0.255319	0.45	0.413793	0.35	0.4	0.1	0.0789474	0.25	0.226415	0.45	0.1875	0.45	0.315789	0.6	0.333333
0.4	0.166667	0.4	0.342857	0.3	0.307692	0.15	0.097561	0.3	0.151899	0.45	0.173913	0.4	0.285714	0.6	0.222222
0.4	0.184615	0.35	0.333333	0.3	0.352941	0.15	0.0731707	0.3	0.244898	0.4	0.171429	0.3	0.196721	0.55	0.342857
0.4	0.190476	0.3	0.363636	0.15	0.285714	0.15	0.0810811	0.4	0.266667	0.35	0.146341	0.45	0.315789	0.7	0.226415
0.35	0.184615	0.4	0.4	0.25	0.255319	0.2	0.0740741	0.35	0.285714	0.55	0.521739	0.6	0.545455	0.65	0.4
0.4	0.157895	0.5	0.444444	0.4	0.375	0.15	0.0882353	0.35	0.24	0.45	0.285714	0.6	0.5	0.6	0.413793
0.55	0.181818	0.55	0.363636	0.35	0.3	0.2	0.0967742	0.3	0.226415	0.5	0.210526	0.55	0.666667	0.65	0.521739
0.4	0.176471	0.45	0.444444	0.45	0.6	0.2	0.0952381	0.35	0.315789	0.45	0.24	0.5	0.5	0.75	0.461538
0.3	0.176471	0.4	0.375	0.35	0.352941	0.15	0.0882353	0.3	0.206897	0.55	0.342857	0.5	0.461538	0.75	0.375
0.4	0.16	0.35	0.352941	0.3	0.307692	0.1	0.0674157	0.2	0.141176	0.5	0.230769	0.5	0.428571	0.7	0.342857
0.35	0.25	0.35	0.461538	0.25	0.272727	0.05	0.0638298	0.3	0.218182	0.3	0.292683	0.45	0.342857	0.75	0.352941
0.5	0.169014	0.3	0.24	0.2	0.292683	0.05	0.08	0.3	0.155844	0.5	0.214286	0.5	0.342857	0.8	0.521739
0.4	0.206897	0.25	0.413793	0.15	0.244898	0.05	0.0606061	0.3	0.169014	0.4	0.184615	0.45	0.48	0.75	0.3
0.4	0.193548	0.15	0.307692	0.2	0.255319	0.05	0.0821918	0.4	0.169014	0.45	0.266667	0.45	0.428571	0.45	0.285714
0.45	0.193548	0.6	0.387097	0.45	0.428571	0.05	0.0710059			0.3	0.3	0.35	0.631579	0.35	0.244898
0.55	0.184615	0.4	0.315789	0.4	0.444444	0.05	0.075	0.35	0.255319	0.3	0.139535	0.2	0.230769	0.45	0.2
0.45	0.218182	0.5	0.375	0.4	0.521739	0.05	0.0710059	0.4	0.210526	0.35	0.134831	0.25	0.26087	0.35	0.176471
0.4	0.16	0.45	0.352941	0.35	0.324324	0.05	0.075	0.4	0.169014	0.45	0.171429	0.3	0.184615	0.35	0.24
0.5	0.181818	0.45	0.375	0.45	0.428571	0.05	0.15	0.4	0.244898	0.4	0.162162	0.25	0.24	0.35	0.2
0.45	0.20339	0.55	0.285714	0.45	0.333333	0.05	0.06	0.45	0.315789	0.25	0.141176	0.3	0.20339	0.3	0.255319
0.4	0.179104	0.45	0.266667	0.4	0.48	0.05	0.0888889	0.45	0.226415	0.3	0.179104	0.15	0.162162	0.35	0.20339
0.3	0.222222	0.4	0.6	0.4	0.4			0.35	0.230769	0.25	0.146341	0.2	0.164384	0.35	0.153846
0.45	0.148148	0.45	0.307692	0.35	0.375			0.35	0.2	0.35	0.157895	0.3	0.1875	0.2	0.157895
0.4	0.155844	0.45	0.272727	0.35	0.324324			0.35	0.20339	0.2	0.155844	0.2	0.210526	0.3	0.20339
0.35	0.214286	0.6	0.3	0.4	0.521739			0.35	0.230769	0.3	0.155844	0.2	0.171429	0.3	0.26087
0.5	0.142857	0.45	0.342857	0.45	0.387097			0.25	0.155844	0.35	0.15	0.3	0.27907	0.35	0.193548
0.55	0.16	0.6	0.4	0.5	0.6			0.15	0.139535	0.4	0.153846	0.25	0.206897	0.35	0.222222
0.5	0.16	0.4	0.292683	0.45	0.461538			0.15	0.125	0.3	0.169014	0.25	0.2	0.3	0.226415
0.3	0.164384	0.45	0.444444	0.45	0.375			0.2	0.129032	0.25	0.151899	0.25	0.25	0.4	0.20339
0.4	0.24	0.45	0.324324	0.45	0.461538			0.25	0.15	0.3	0.151899	0.25	0.352941	0.45	0.324324
0.6	0.218182	0.55	0.230769	0.25	0.387097			0.15	0.1875	0.3	0.144578	0.2	0.235294	0.4	0.176471
0.55	0.222222	0.4	0.375	0.3	0.444444			0.25	0.162162	0.25	0.148148	0.2	0.155844	0.35	0.153846
0.55	0.214286	0.35	0.292683	0.35	0.333333			0.25	0.144578	0.15	0.129032	0.25	0.226415	0.4	0.190476
0.45	0.179104	0.5	0.387097	0.35	0.333333			0.35	0.179104	0.45	0.123711	0.2	0.130435	0.25	0.184615
0.55	0.222222	0.6	0.3	0.5	0.285714			0.3	0.146341	0.25	0.26087	0.25	0.169014	0.35	0.235294
0.55	0.190476	0.65	0.324324	0.65	0.631579			0.35	0.3	0.3	0.113208	0.3	0.315789	0.4	0.24
0.6	0.173913	0.5	0.444444	0.65	0.272727			0.45	0.24	0.35	0.130435	0.2	0.26087	0.35	0.155844
0.5	0.24	0.5	0.387097	0.7	0.4			0.5	0.24	0.45	0.218182	0.35	0.210526	0.35	0.15
0.45	0.193548	0.55	0.363636	0.75	0.352941			0.45	0.272727	0.4	0.181818	0.4	0.272727	0.3	0.184615
0.25	0.12	0.55	0.352941	0.8	0.428571			0.45	0.179104	0.2	0.179104	0.45	0.307692	0.4	0.2
0.3	0.214286	0.5	0.324324	0.85	0.428571			0.45	0.266667	0.3	0.139535	0.35	0.315789	0.45	0.157895
0.3	0.151899	0.45	0.342857	0.8	0.333333			0.5	0.210526	0.3	0.162162	0.35	0.210526	0.45	0.196721
0.25	0.16	0.45	0.324324	0.8	0.375			0.5	0.26087	0.25	0.20339	0.25	0.196721	0.35	0.181818
0.25	0.144578	0.55	0.387097	0.7	0.307692			0.45	0.214286	0.3	0.131868	0.2	0.164384	0.4	0.146341
0.25	0.146341	0.65	0.461538	0.4	0.157895			0.45	0.1875	0.4	0.134831	0.3	0.179104	0.35	0.333333
0.35	0.137931	0.65	0.387097	0.4	0.157895			0.3	0.171429	0.2	0.142857	0.4	0.375	0.3	0.184615
0.3	0.148148	0.7	0.352941	0.7	0.226415			0.5	0.16	0.15	0.151899	0.4	0.315789	0.35	0.190476
0.3	0.155844	0.55	0.413793	0.7	0.413793			0.5	0.26087	0.25	0.131868	0.45	0.352941	0.25	0.193548
0.3	0.136364	0.6	0.333333	0.7	0.222222			0.7	0.222222	0.2	0.184615	0.45	0.352941	0.3	0.2
0.3	0.146341	0.55	0.352941	0.7	0.285714			0.6	0.363636	0.25	0.179104	0.45	0.324324	0.3	0.181818
0.3	0.16	0.7	0.363636	0.75	0.444444			0.7	0.226415	0.15	0.130435	0.45	0.342857	0.35	0.26087
0.35	0.20339	0.6	0.428571	0.75	0.363636			0.7	0.27907	0.25	0.20339	0.25	0.375	0.3	0.226415
0.4	0.162162	0.7	0.4	0.75	0.4			0.6	0.196721	0.3	0.173913	0.3	0.266667	0.35	0.173913
0.3	0.173913	0.45	0.3	0.75	0.333333			0.5	0.137931	0.25	0.2	0.35	0.244898	0.4	0.157895
0.3	0.1875	0.5	0.428571	0.37	0.266667			0.35	0.15	0.4	0.244898	0.4	0.315789	0.4	0.196721
0.4	0.169014	0.75	0.375	0.38	0.16			0.35	0.181818	0.25	0.181818	0.5	0.571429	0.45	0.206897
0.3	0.146341	0.85	0.444444	0.24	0.171429			0.5	0.176471	0.4	0.155844	0.4	0.352941	0.45	0.24
0.25	0.171429	0.95	0.324324	0.24	0.171429			0.6	0.266667	0.35	0.226415	0.55	1.2	0.5	0.196721
0.2	0.113208	1	0.428571	0.38	0.171429			0.75	0.235294	0.25	0.181818	0.5	0.444444	0.5	0.190476
0.35	0.157895	0.95	0.428571	0.25	0.16			0.75	0.333333	0.3	0.109091	0.55	0.444444	0.35	0.244898
0.4	0.115385	0.95	0.342857	0.3	0.16			0.75	0.292683	0.3	0.162162	0.6	0.375	0.35	0.164384
0.45	0.169014	0.9	0.413793	0.33	0.16			0.7	0.214286	0.35	0.151899	0.45	0.3	0.3	0.206897
0.35	0.125	0.95	0.307692	0.41	0.171429			0.65	0.210526	0.3	0.141176	0.4	0.3	0.35	0.1875
0.3	0.113208	0.5	0.173913	0.32	0.3			0.7	0.26087	0.35	0.134831	0.45	0.363636	0.4	0.139535
0.3	0.157895	0.45	0.24	0.15	0.428571			0.4	0.235294	0.45	0.184615	0.4	0.292683	0.35	0.352941
0.3	0.137931	0.75	0.413793	0.15	0.218182			0.1	0.110092	0.4	0.20339	0.6	0.352941	0.4	0.214286
0.25	0.155844	0.95	0.521739	0.1	0.266667			0.15	0.0740741	0.4	0.16	0.65	0.444444	0.4	0.20339
0.3	0.129032	1	0.545455	0.15	0.230769			0.15	0.0839161	0.35	0.24	0.7	0.545455	0.4	0.24
0.3	0.162162	1	0.521739	0.15	0.25			0.25	0.15	0.45	0.230769	0.65	0.545455	0.35	0.206897
0.35	0.144578	1.05	0.428571	0.1	0.222222			0.2	0.109091	0.4	0.196721	0.55	0.363636	0.5	0.25
0.35	0.196721	1	0.571429	0.15	0.218182			0.1	0.0863309	0.45	0.2	0.55	0.4	0.45	0.222222
0.45	0.2	0.85	0.333333	0.15	0.244898			0.15	0.12766	0.45	0.218182	0.55	0.428571	0.35	0.1875
0.35	0.15	0.9	0.342857	0.1	0.20339			0.25	0.176471	0.4	0.1875	0.5	0.461538	0.3	0.210526
0.3	0.1875	0.5	0.413793	0.15	0.171429			0.15	0.123711	0.35	0.210526	0.55	0.461538	0.35	0.2
0.3	0.1875	0.45	0.24	0.35	0.24			0.15	0.126316	0.15	0.134831	0.5	0.545455	0.3	0.4
0.4	0.148148	0.7	0.444444	0.4	0.631579			0.3	0.315789	0.15	0.106195	0.1	0.0991736	0.3	0.179104
0.35	0.173913	0.9	1	0.45	0.631579			0.3	0.285714	0.15	0.136364	0.15	0.0895522	0.4	0.266667
0.4	0.16	1.05	0.363636	0.25	0.2			0.3	0.20339	0.2	0.0810811	0.25	0.196721	0.45	0.244898
0.4	0.244898	1.15	0.6	0.3	0.75			0.3	0.166667	0.2	0.0882353	0.2	0.1875	0.35	0.25
0.35	0.166667	1.1	0.48	0.25	0.363636			0.4	0.157895	0.4	0.342857	0.25	0.190476	0.4	0.266667
0.35	0.129032	1.05	0.631579	0.3	0.375			0.45	0.214286	0.35	0.2	0.1	0.157895	0.45	0.218182
0.35	0.176471	1.05	0.307692	0.3	0.387097			0.45	0.25	0.25	0.171429			0.4	0.2
0.4	0.162162	1	0.375	0.3	0.315789			0.3	0.153846	0.25	0.142857	0.2	0.173913	0.5	0.25
0.35	0.137931	0.55	0.285714	0.25	0.333333			0.2	0.157895	0.25	0.146341	0.15	0.0882353	0.35	0.342857
0.35	0.122449	0.6	0.375	0.2	0.292683			0.2	0.272727	0.3	0.110092	0.25	0.0839161	0.45	0.4
0.35	0.116505	0.45	0.324324	0.25	0.342857			0.2	0.196721	0.15	0.104348	0.2	0.0685714	0.45	0.255319
0.45	0.121212	0.4	0.324324	0.25	0.333333			0.1	0.108108	0.25	0.218182	0.25	0.0882353	0.5	0.27907
0.4	0.122449	0.4	0.292683	0.35	0.48			0.2	0.0816327	0.35	0.108108	0.25	0.162162	0.45	0.226415
0.35	0.09375	0.35	0.25	0.4	0.387097			0.3	0.141176	0.3	0.142857			0.4	0.1875
0.4	0.169014	0.35	0.292683	0.3	0.428571			0.2	0.15	0.3	0.105263	0.15	0.153846	0.4	0.214286
0.4	0.16	0.4	0.266667	0.2	0.3			0.15	0.09375	0.35	0.153846	0.2	0.179104	0.4	0.272727
0.35	0.171429	0.45	0.292683	0.25	0.292683			0.15	0.109091	0.2	0.115385	0.25	0.116505	0.35	0.184615
0.5	0.206897	0.4	0.27907	0.3	0.266667			0.2	0.130435	0.2	0.0909091	0.2	0.101695	0.4	0.255319
0.55	0.162162	0.4	0.26087	0.15	0.27907			0.1	0.0652174	0.45	0.16	0.2	0.155844	0.45	0.25
0.4	0.173913	0.5	0.444444	0.55	0.230769			0.2	0.0810811	0.3	0.131868	0.2	0.12	0.35	0.315789
0.5	0.125	0.6	0.24	0.5	0.285714			0.25	0.162162	0.2	0.0294118	0.1	0.075	0.45	0.235294
0.5	0.142857	0.45	0.387097	0.6	0.315789			0.3	0.153846	0.3	0.107143	0.15	0.0923077	0.45	0.184615
0.4	0.176471	0.6	0.4	0.55	0.3			0.2	0.139535	0.35	0.179104	0.1	0.0967742	0.55	0.292683
0.4	0.164384	0.45	0.387097	0.55	0.363636			0.3	0.190476	0.3	0.16	0	0.0882353	0.5	0.352941
		0.45	0.342857	0.4	0.324324			0.3	0.226415	0.25	0.166667	0.15	0.166667	0.4	0.235294
		0.45	0.333333	0.4	0.387097			0.2	0.222222	0.2	0.106195	0.1	0.166667	0.4	0.184615
		0.4	0.324324	0.5	0.352941			0.35	0.141176	0.35	0.16	0.15	0.0789474	0.4	0.24
		0.4	0.272727	0.55	0.307692			0.35	0.193548	0.35	0.153846	0.1	0.0674157	0.45	0.181818
		0.45	0.24	0.5	0.24			0.35	0.16	0.35	0.142857	0.15	0.206897	0.4	0.226415
		0.5	0.285714	0.45	0.413793			0.45	0.190476	0.4	0.1875	0.25	0.129032	0.35	0.235294
		0.45	0.324324	0.6	0.266667			0.35	0.285714	0.35	0.151899	0.2	0.123711	0.4	0.266667
		0.5	0.324324	0.55	0.413793			0.2	0.255319	0.4	0.142857	0.25	0.196721	0.45	0.24
		0.5	0.3	0.55	0.363636			0.3	0.184615	0.25	0.184615	0.25	0.0909091	0.45	0.218182
		0.5	0.307692	0.6	0.631579			0.3	0.179104	0.45	0.137931	0.3	0.20339	0.45	0.285714
		0.55	0.272727	0.5	0.333333			0.45	0.1	0.25	0.157895	0.25	0.218182	0.5	0.27907
		0.5	0.333333	0.55	0.315789			0.4	0.108108	0.35	0.15	0.15	0.0983607	0.45	0.210526
		0.55	0.324324	0.6	0.324324			0.35	0.114286	0.45	0.171429	0.2	0.125	0.55	0.266667
		0.5	0.292683	0.55	0.315789			0.4	0.102564	0.35	0.181818	0.25	0.125	0.45	0.210526
		0.4	0.230769	0.55	0.324324			0.4	0.107143	0.4	0.157895			0.4	0.179104
		0.65	0.444444	0.45	0.162162			0.35	0.102564	0.3	0.151899			0.45	0.184615
		0.5	0.333333	0.7	0.333333			0.1	0.0839161	0.35	0.153846			0.65	0.193548
		0.75	0.413793	0.65	0.307692			0.15	0.0784314	0.35	0.162162			0.6	0.235294
		0.55	0.375	0.7	0.375			0.05	0.0930233	0.3	0.121212			0.55	0.210526
		0.5	0.413793	0.7	0.333333			0.1	0.0895522	0.25	0.121212			0.5	0.307692
		0.45	0.352941	0.8	0.315789					0.35	0.218182			0.4	0.218182
		0.55	0.387097	0.7	0.387097					0.45	0.148148			0.45	0.235294
		0.45	0.352941	0.75	0.324324			0.1	0.0916031	0.25	0.111111			0.45	0.20339
		0.5	0.324324	0.7	0.315789					0.35	0.206897			0.5	0.244898
		0.4	0.324324	0.4	0.226415					0.4	0.16			0.45	0.190476
		0.5	0.461538	0.45	0.25			0.05	0.0789474	0.35	0.230769			0.45	0.24
		0.5	0.444444	0.7	0.266667			0.15	0.0991736	0.4	0.151899			0.45	0.244898
		0.6	0.363636	0.7	0.3			0.1	0.0916031	0.35	0.164384			0.55	0.214286
		0.5	0.352941	0.7	0.315789			0.3	0.0810811	0.35	0.129032			0.5	0.2
		0.5	0.352941	0.7	0.4			0.25	0.169014	0.3	0.155844			0.45	0.222222
		0.4	0.352941	0.7	0.4			0.05	0.0754717					0.4	0.196721
		0.5	0.315789	0.7	0.8			0.25	0.0851064					0.6	0.20339
		0.65	0.375	0.7	0.48			0.25	0.115385					0.55	0.2
		0.6	0.315789	0.75	0.315789			0.35	0.184615					0.45	0.218182
		0.6	0.307692	0.4	0.25			0.15	0.131868					0.4	0.25
		0.5	0.342857	0.25	0.235294			0.2	0.111111
		0.3	0.27907	0.3	0.230769			0.1	0.110092
		0.5	0.315789	0.35	0.206897			0.2	0.12766
		0.5	0.352941	0.4	0.375			0.25	0.144578
		0.5	0.307692	0.45	0.292683			0.25	0.179104
		0.5	0.292683	0.3	0.292683			0.2	0.16
		0.5	0.324324	0.3	0.190476			0.2	0.166667
		0.55	0.26087	0.35	0.226415			0.25	0.103448
		0.55	0.27907	0.3	0.230769			0.2	0.139535
		0.45	0.3	0.3	0.181818			0.25	0.125
		0.85	0.521739	0.6	0.333333			0.15	0.139535
		0.9	0.6	0.45	0.387097			0.1	0.107143
		0.95	0.461538	0.75	0.27907			0.3	0.131868
		1	0.387097	0.55	0.27907			0.15	0.110092
		1	0.413793	0.5	0.333333			0.3	0.114286
		1	0.413793	0.45	0.342857			0.3	0.139535
		0.95	0.352941	0.45	0.27907			0.25	0.133333
		0.95	0.342857	0.4	0.3			0.2	0.114286
		0.5	0.4	0.4	0.324324			0.15	0.142857
		0.55	0.324324	0.4	0.272727			0.2	0.162162
		0.75	0.521739	0.7	0.428571			0.1	0.11215
		0.85	0.352941	0.6	0.428571			0.1	0.0655738
		0.95	0.413793	0.7	0.255319			0.2	0.122449
		1	0.48	0.55	0.428571			0.25	0.16
		1.05	0.413793	0.6	0.4			0.2	0.116505
		1.1	0.571429	0.56	0.352941			0.2	0.12766
		0.9	0.428571	0.55	0.352941			0.2	0.139535
		0.75	0.342857	0.55	0.333333			0.2	0.130435
		0.55	0.444444	0.5	0.255319			0.25	0.153846
		0.5	0.255319	0.5	0.26087			0.25	0.15
		0.75	0.521739					0.3	0.104348
		0.9	0.521739					0.25	0.176471
		1	0.5					0.3	0.153846
		1.05	0.461538					0.35	0.0701754
		1.05	0.428571					0.3	0.12
		1.05	0.571429					0.25	0.123711
		1.05	0.48					0.35	0.15
		1.05	0.315789					0.45	0.133333
		0.5	0.342857					0.4	0.108108
		0.5	0.266667					0.3	0.129032
		0.75	0.413793					0.25	0.12
		0.9	0.545455					0.25	0.133333
		0.95	0.315789					0.35	0.166667
		0.95	0.461538					0.4	0.2
		1	0.307692					0.35	0.146341
		0.95	0.413793					0.4	0.115385
		0.95	0.48					0.45	0.148148
		0.8	0.363636					0.4	0.226415
		0.5	0.26087					0.4	0.24
		0.45	0.222222					0.3	0.16
		0.45	0.266667					0.3	0.0930233
		0.4	0.324324					0.4	0.144578
		0.4	0.26087					0.45	0.222222
		0.45	0.272727					0.6	0.162162
		0.4	0.333333					0.65	0.193548
		0.5	0.26087					0.5	0.230769
		0.45	0.3					0.7	0.157895
		0.4	0.26087					0.6	0.193548
		0.4	0.206897					0.65	0.196721
		0.65	0.307692					0.4	0.214286
		0.7	0.333333
		0.55	0.48
		0.7	0.4
		0.6	0.292683
		0.65	0.461538
		0.5	0.315789
		0.4	0.307692
		0.4	0.307692
		0.5	0.272727
		0.55	0.3
		0.45	0.285714
		0.4	0.24
		0.45	0.27907
		0.5	0.4
		0.45	0.176471
		0.45	0.24
		0.4	0.24
		0.4	0.2
		0.45	0.210526
		0.5	0.333333
		0.5	0.292683
		0.65	0.272727
		0.6	0.27907
		0.65	0.272727
		0.5	0.4
		0.55	0.324324
		0.55	0.333333
		0.65	0.363636
		0.65	0.244898
		0.45	0.26087
		0.8	0.333333
		0.9	0.342857
		0.9	0.4
		0.95	0.5
		0.95	0.272727
		0.95	0.324324
		0.9	0.387097
		0.9	0.272727
		0.5	0.545455
		0.5	0.155844
		0.7	0.218182
		0.8	0.244898
		0.8	0.324324
		0.85	0.545455
		0.9	0.255319
		0.85	0.363636
		0.9	0.387097
		0.8	0.193548
		0.4	0.27907
